# Supplementary material for: Fungal volatile compounds induce production of the secondary metabolite Sodorifen in Serratia plymuthica PRI-2C
Source: Sci Rep. 2017 Apr 13;7:862. doi: 10.1038/s41598-017-00893-3 (PMC5429845; doi:10.1038/s41598-017-00893-3)
Supplement: Supplementary file 2 — Table S1 [file 41598_2017_893_MOESM2_ESM.xls]

## Sheet: signal transduction
type	input functions	output functions
1cp	Cofactor binding, Small-molecule binding	DNA-binding	1
	Enzymatic	DNA-binding	17
	Enzymatic, Small-molecule binding	Hydrolase	1
	Small-molecule binding	Di-guanylate cyclase	2
	Small-molecule binding	DNA-binding	181
	Small-molecule binding	RNA-binding	1
	Unknown	Di-guanylate cyclase	1
		Adenylate cyclase	1
		Di-guanylate cyclase	13
		DNA-binding	201
		Hydrolase	2
		Other	5
		Protein kinase	1
		RNA-binding	1
Total			428
2cp	Small-molecule binding	Protein kinase	1
	Small-molecule binding		8
	Unknown		1
		DNA-binding	31
			28
Total			69
ecf		ECF	2
Total			2
chemotaxis	Small-molecule binding		1
			7
Total			8
other	Small-molecule binding		5
Total			5

## Sheet: info
Additional information for signal transduction data provided in Table S1
1cp	One-component system
2cp	Two-component system
ecf	Extracytoplasmic function
