# Supplementary material for: Fungal volatile compounds induce production of the secondary metabolite Sodorifen in Serratia plymuthica PRI-2C
Source: Sci Rep. 2017 Apr 13;7:862. doi: 10.1038/s41598-017-00893-3 (PMC5429845; doi:10.1038/s41598-017-00893-3)
Supplement: Supplementary file 3 — Table S2 [file 41598_2017_893_MOESM3_ESM.xls]

## Sheet: T1_C0.585_P0.001
gene ID	meta role	main role [TIGRFAM]	sub role [TIGRFAM]	description	log2FC	FC
Q5A_000355	No classification	No classification	No classification	hypothetical protein	1.06332	2.08974
Q5A_000365	No classification	No classification	No classification	hypothetical protein	1.03027	2.0424
Q5A_000535	No classification	No classification	No classification	Phosphoethanolamine transferase EptB	-0.730165	0.602835
Q5A_000765	No classification	No classification	No classification	Beta-barrel assembly-enhancing protease	1.42073	2.67721
Q5A_000785	No classification	No classification	No classification	Adenylate cyclase	0.982533	1.97593
Q5A_000890	No classification	No classification	No classification	hypothetical protein	1.48803	2.80506
Q5A_000945	Cellular processes	Cellular processes	Toxin production and resistance	Alkaline proteinase inhibitor	0.928057	1.90271
Q5A_000950	No classification	No classification	No classification	hypothetical protein	0.952851	1.93569
Q5A_001085	Signal transduction	Regulatory functions	DNA interactions	HTH-type transcriptional activator Btr	0.986655	1.98159
Q5A_001590	No classification	No classification	No classification	hypothetical protein	0.9511	1.93335
Q5A_001595	Genetic information processing	Protein fate	Protein modification and repair	L-lysine 2,3-aminomutase	0.876871	1.83639
Q5A_001620	Metabolism	Energy metabolism	Aerobic	Fumarate reductase subunit D	0.951691	1.93414
Q5A_001715	Genetic information processing	Protein synthesis	Other	GTPase HflX	0.953878	1.93707
Q5A_001765	No classification	No classification	No classification	hypothetical protein	1.38385	2.60964
Q5A_001770	No classification	No classification	No classification	Lipoprotein BsmA	1.40217	2.64299
Q5A_001790	Genetic information processing	Protein synthesis	Ribosomal proteins: synthesis and modification	30S ribosomal protein S18	1.27714	2.42358
Q5A_001830	No classification	No classification	No classification	Thiol-disulfide oxidoreductase ResA	0.946433	1.9271
Q5A_001840	Metabolism	Transport and binding proteins	Cations and iron carrying compounds	Magnesium and cobalt efflux protein CorC	1.26429	2.40209
Q5A_001960	No classification	No classification	No classification	RNA-binding protein YhbY	1.24357	2.36783
Q5A_001985	Genetic information processing	Protein fate	Protein and peptide secretion and trafficking	Protein-export membrane protein SecG	1.42494	2.68503
Q5A_002020	Genetic information processing	Protein synthesis	tRNA and rRNA base modification	tRNA pseudouridine synthase B	0.957846	1.94241
Q5A_002265	Signal transduction	Regulatory functions	DNA interactions	HTH-type transcriptional regulator TreR	1.24493	2.37007
Q5A_002375	Signal transduction	Regulatory functions	DNA interactions	Transcriptional activator protein EsaR	0.809551	1.75267
Q5A_002445	No classification	No classification	No classification	hypothetical protein	1.1948	2.28913
Q5A_002510	No classification	No classification	No classification	Outer membrane protein assembly factor BamB	0.964265	1.95107
Q5A_002575	No classification	No classification	No classification	hypothetical protein	1.11465	2.16543
Q5A_002875	Genetic information processing	Protein fate	Protein and peptide secretion and trafficking	Peptidoglycan-binding protein ArfA	0.844212	1.79528
Q5A_002905	Metabolism	Biosynthesis of cofactors, prosthetic groups, and carriers	Heme, porphyrin, and cobalamin	Phosphoserine phosphatase 1	0.951625	1.93405
Q5A_003275	Cell structure	Cell envelope	Biosynthesis and degradation of murein sacculus and peptidoglycan	UDP-N-acetylmuramoyl-L-alanyl-D-glutamate--2,6-diaminopimelate ligase	0.887231	1.84962
Q5A_003350	Genetic information processing	DNA metabolism	DNA replication, recombination, and repair	8-oxo-dGTP diphosphatase	1.03065	2.04294
Q5A_003650	Genetic information processing	DNA metabolism	DNA replication, recombination, and repair	DNA mismatch repair protein MutS	1.50333	2.83496
Q5A_003765	Genetic information processing	Protein synthesis	Ribosomal proteins: synthesis and modification	30S ribosomal protein S16	1.24357	2.36784
Q5A_003770	Genetic information processing	Transcription	RNA processing	Ribosome maturation factor RimM	0.808742	1.75168
Q5A_004005	No classification	No classification	No classification	Undecaprenyl-phosphate mannosyltransferase	1.19659	2.29197
Q5A_004080	Metabolism	Biosynthesis of cofactors, prosthetic groups, and carriers	Biotin	Ubiquinone/menaquinone biosynthesis C-methyltransferase UbiE	1.23685	2.35683
Q5A_004085	Genetic information processing	Transcription	Degradation of RNA	Ribonuclease HI	0.676312	1.59805
Q5A_004160	No classification	No classification	No classification	hypothetical protein	0.947622	1.92869
Q5A_004400	No classification	No classification	No classification	hypothetical protein	1.06502	2.09221
Q5A_004515	No classification	No classification	No classification	hypothetical protein	1.10671	2.15354
Q5A_004565	No classification	No classification	No classification	hypothetical protein	0.764165	1.69839
Q5A_004570	No classification	No classification	No classification	hypothetical protein	0.951681	1.93412
Q5A_004590	Metabolism	Biosynthesis of cofactors, prosthetic groups, and carriers	Menaquinone and ubiquinone	putative methyltransferase YcgJ	0.933221	1.90954
Q5A_005000	No classification	No classification	No classification	Long-chain acyl-CoA thioesterase FadM	1.13227	2.19204
Q5A_005060	Genetic information processing	DNA metabolism	DNA replication, recombination, and repair	DNA base-flipping protein	1.43375	2.70147
Q5A_005340	Signal transduction	Regulatory functions	DNA interactions	HTH-type transcriptional regulator CueR	1.15169	2.22174
Q5A_005675	Signal transduction	Regulatory functions	DNA interactions	Transcriptional regulatory protein TdiR	0.979749	1.97212
Q5A_005955	Signal transduction	Regulatory functions	Small molecule interactions	putative diguanylate cyclase AdrA	1.61887	3.07134
Q5A_006015	Genetic information processing	DNA metabolism	DNA replication, recombination, and repair	DNA polymerase III subunit delta	0.792634	1.73223
Q5A_006040	No classification	No classification	No classification	Pyrimidine-specific ribonucleoside hydrolase RihA	1.00514	2.00713
Q5A_006430	Metabolism	Transport and binding proteins	Other	Oligogalacturonate lyase	0.825091	1.77165
Q5A_006610	Metabolism	Biosynthesis of cofactors, prosthetic groups, and carriers	Biotin	ATP-dependent dethiobiotin synthetase BioD 1	1.26324	2.40034
Q5A_006705	No classification	No classification	No classification	Proansamycin X synthase	1.03716	2.05219
Q5A_006765	No classification	No classification	No classification	Inner membrane protein YohD	0.789602	1.7286
Q5A_006805	Genetic information processing	Protein synthesis	Ribosomal proteins: synthesis and modification	Phosphinothricin N-acetyltransferase	0.886321	1.84846
Q5A_006935	Signal transduction	Regulatory functions	DNA interactions	HTH-type transcriptional regulator DmlR	0.805622	1.7479
Q5A_006965	No classification	No classification	No classification	hypothetical protein	0.752966	1.68525
Q5A_007225	No classification	No classification	No classification	hypothetical protein	1.06287	2.08909
Q5A_007275	Signal transduction	Regulatory functions	DNA interactions	HTH-type transcriptional regulator DmlR	1.57305	2.97534
Q5A_007330	Genetic information processing	Protein synthesis	Ribosomal proteins: synthesis and modification	putative N-acetyltransferase YsnE	0.773694	1.70964
Q5A_007495	Signal transduction	Regulatory functions	DNA interactions	HTH-type transcriptional regulator BenM	1.01642	2.0229
Q5A_007585	Signal transduction	Regulatory functions	Small molecule interactions	Cyclic di-GMP phosphodiesterase YhjH	1.33982	2.5312
Q5A_007680	No classification	No classification	No classification	hypothetical protein	1.20807	2.31029
Q5A_008075	No classification	No classification	No classification	Soluble aldose sugar dehydrogenase YliI	0.868623	1.82592
Q5A_008085	No classification	No classification	No classification	Phosphoserine phosphatase	0.834574	1.78333
Q5A_008230	Metabolism	Transport and binding proteins	Amino acids, peptides and amines	ABC transporter arginine-binding protein 1	0.840558	1.79074
Q5A_008545	No classification	No classification	No classification	hypothetical protein	1.04809	2.06779
Q5A_008585	Cellular processes	Cellular processes	Detoxification	putative metallo-hydrolase	0.928089	1.90275
Q5A_008590	No classification	No classification	No classification	Aspartate aminotransferase	1.05372	2.07588
Q5A_008605	Metabolism	Biosynthesis of cofactors, prosthetic groups, and carriers	Pyridine nucleotides	Nicotinate phosphoribosyltransferase	1.14408	2.21005
Q5A_008670	No classification	No classification	No classification	Paraquat-inducible protein A	0.907076	1.87524
Q5A_008690	Metabolism	Fatty acid and phospholipid metabolism	Biosynthesis	3-oxoacyl-[acyl-carrier-protein] synthase 2	0.967514	1.95547
Q5A_008720	Genetic information processing	DNA metabolism	DNA replication, recombination, and repair	Cell division inhibitor SulA	1.32561	2.50638
Q5A_009150	No classification	No classification	No classification	Inner membrane protein YdgC	1.53067	2.88921
Q5A_009155	No classification	No classification	No classification	hypothetical protein	0.867209	1.82413
Q5A_009270	No classification	No classification	No classification	Glucans biosynthesis glucosyltransferase H	0.929341	1.90441
Q5A_009275	No classification	No classification	No classification	hypothetical protein	1.21429	2.32026
Q5A_009410	Genetic information processing	Protein synthesis	tRNA and rRNA base modification	Ribosomal large subunit pseudouridine synthase C	0.699396	1.62383
Q5A_009570	Metabolism	Transport and binding proteins	Cations and iron carrying compounds	Divalent metal cation transporter MntH	1.31162	2.48221
Q5A_009650	Signal transduction	Regulatory functions	DNA interactions	Right origin-binding protein	0.840013	1.79007
Q5A_009740	No classification	No classification	No classification	Proline iminopeptidase	1.11251	2.16221
Q5A_009765	No classification	No classification	No classification	hypothetical protein	0.966128	1.95359
Q5A_009945	No classification	No classification	No classification	Ribosome-binding ATPase YchF	0.737558	1.66735
Q5A_010245	No classification	No classification	No classification	Putative SOS response-associated peptidase YedK	1.06125	2.08674
Q5A_010260	No classification	No classification	No classification	hypothetical protein	1.26777	2.40789
Q5A_010740	No classification	No classification	No classification	hypothetical protein	1.54704	2.92216
Q5A_010755	Genetic information processing	Protein synthesis	Ribosomal proteins: synthesis and modification	hypothetical protein	0.863398	1.81932
Q5A_010760	Metabolism	Transport and binding proteins	Unknown substrate	Manganese transport system membrane protein MntB	0.797273	1.73781
Q5A_010835	Genetic information processing	Protein synthesis	Translation factors	Translation initiation factor IF-3	0.90913	1.87791
Q5A_011100	No classification	No classification	No classification	hypothetical protein	1.01537	2.02142
Q5A_011180	No classification	No classification	No classification	hypothetical protein	1.28707	2.44032
Q5A_005360	Cellular processes	Cellular processes	Toxin production and resistance	Cyclopropane-fatty-acyl-phospholipid synthase	0.982141	1.97539
Q5A_011350	Metabolism	Biosynthesis of cofactors, prosthetic groups, and carriers	Pyridoxine	Pyridoxamine kinase	0.801278	1.74264
Q5A_011355	Metabolism	Energy metabolism	Amino acids and amines	Glutathione S-transferase GST-6.0	0.909742	1.87871
Q5A_011375	No classification	No classification	No classification	hypothetical protein	1.08596	2.12278
Q5A_011380	No classification	No classification	No classification	hypothetical protein	1.39972	2.63851
Q5A_011525	Metabolism	Transport and binding proteins	Carbohydrates, organic alcohols, and acids	Ribose transport system permease protein RbsC	1.73217	3.32227
Q5A_011530	Signal transduction	Regulatory functions	DNA interactions	Arabinose operon regulatory protein	2.35685	5.12251
Q5A_011535	Cellular processes	Cellular processes	Biosynthesis of natural products	Germacrene A synthase	0.944588	1.92464
Q5A_011735	No classification	No classification	No classification	hypothetical protein	0.934343	1.91102
Q5A_011740	No classification	No classification	No classification	hypothetical protein	1.19612	2.29123
Q5A_012240	No classification	No classification	No classification	hypothetical protein	0.820884	1.76649
Q5A_012585	Metabolism	Biosynthesis of cofactors, prosthetic groups, and carriers	Other	Putative mycofactocin radical SAM maturase MftC	0.779561	1.71661
Q5A_012825	No classification	No classification	No classification	hypothetical protein	1.21317	2.31847
Q5A_012870	Metabolism	Transport and binding proteins	Carbohydrates, organic alcohols, and acids	Inner membrane protein YdcO	1.04333	2.06098
Q5A_013120	Metabolism	Amino acid biosynthesis	Serine family	Putative 2-hydroxyacid dehydrogenase YoaD	0.937716	1.91549
Q5A_013515	Genetic information processing	DNA metabolism	DNA replication, recombination, and repair	Methylated-DNA--protein-cysteine methyltransferase	0.951877	1.93439
Q5A_013620	Genetic information processing	Protein fate	Protein folding and stabilization	Heat shock protein HslJ	1.22329	2.33478
Q5A_013625	No classification	No classification	No classification	hypothetical protein	1.22701	2.34081
Q5A_013880	No classification	No classification	No classification	hypothetical protein	1.14742	2.21518
Q5A_013890	Signal transduction	Regulatory functions	DNA interactions	HTH-type transcriptional regulator CysB	0.975352	1.96612
Q5A_013980	Cell structure	Cell envelope	Other	Outer membrane protein W	1.21202	2.31661
Q5A_013990	No classification	No classification	No classification	hypothetical protein	0.927393	1.90184
Q5A_014520	Genetic information processing	DNA metabolism	DNA replication, recombination, and repair	Crossover junction endodeoxyribonuclease RuvC	0.924674	1.89825
Q5A_014695	Metabolism	Purines, pyrimidines, nucleosides, and nucleotides	Purine ribonucleotide biosynthesis	Phosphoribosylglycinamide formyltransferase 2	1.03223	2.04518
Q5A_014715	Genetic information processing	DNA metabolism	DNA replication, recombination, and repair	putative Nudix hydrolase NudL	0.762137	1.696
Q5A_014830	No classification	No classification	No classification	hypothetical protein	0.972114	1.96171
Q5A_014840	No classification	No classification	No classification	hypothetical protein	0.97616	1.96722
Q5A_015065	Signal transduction	Signal transduction	Two-component systems	Nitrate/nitrite response regulator protein NarL	0.8666	1.82336
Q5A_015180	Metabolism	Transport and binding proteins	Cations and iron carrying compounds	Sodium/proton antiporter ChaA	1.57209	2.97335
Q5A_015275	Cellular processes	Cellular processes	Chemotaxis and motility	Flagellar protein FliS	0.982367	1.9757
Q5A_015665	Cell structure	Cell envelope	Surface structures	Fimbria A protein	0.838783	1.78854
Q5A_015895	Signal transduction	Regulatory functions	DNA interactions	Transcriptional regulatory protein RcsA	1.13552	2.19698
Q5A_015930	No classification	No classification	No classification	GDP-6-deoxy-D-mannose reductase	0.857835	1.81232
Q5A_015935	Signal transduction	Regulatory functions	DNA interactions	HTH-type transcriptional regulator DmlR	1.01095	2.01524
Q5A_015965	No classification	No classification	No classification	hypothetical protein	1.12662	2.18347
Q5A_015970	Signal transduction	Regulatory functions	Small molecule interactions	Phytochrome-like protein cph2	0.98929	1.98521
Q5A_016445	Metabolism	Transport and binding proteins	Anions	hypothetical protein	1.29362	2.45142
Q5A_017140	Genetic information processing	Mobile and extrachromosomal element functions	Prophage functions	Murein DD-endopeptidase MepS/Murein LD-carboxypeptidase	0.890951	1.8544
Q5A_017190	Genetic information processing	Protein synthesis	Ribosomal proteins: synthesis and modification	50S ribosomal protein L25	0.924545	1.89809
Q5A_017230	No classification	No classification	No classification	Osmotically-inducible lipoprotein E	1.13503	2.19623
Q5A_017810	No classification	No classification	No classification	putative DNA endonuclease SmrA	1.10005	2.14362
Q5A_018030	Signal transduction	Regulatory functions	DNA interactions	putative HTH-type transcriptional regulator YahB	1.50131	2.83099
Q5A_018170	Metabolism	Energy metabolism	Fermentation	Alpha-acetolactate decarboxylase	-0.795789	0.576028
Q5A_018310	No classification	No classification	No classification	hypothetical protein	0.778258	1.71506
Q5A_018475	Signal transduction	Signal transduction	Two-component systems	Nitrate/nitrite response regulator protein NarL	1.44368	2.72014
Q5A_018510	No classification	No classification	No classification	hypothetical protein	1.09939	2.14264
Q5A_018565	No classification	No classification	No classification	Putative ribosomal N-acetyltransferase YdaF	1.39532	2.63046
Q5A_018570	No classification	No classification	No classification	hypothetical protein	0.925667	1.89956
Q5A_018705	No classification	No classification	No classification	Ribonuclease Y	1.21246	2.31733
Q5A_018725	Metabolism	Purines, pyrimidines, nucleosides, and nucleotides	Purine ribonucleotide biosynthesis	Phosphoribosylformylglycinamidine cyclo-ligase	0.881136	1.84183
Q5A_018750	Metabolism	Transport and binding proteins	Anions	Phosphate import ATP-binding protein PstB 3	0.965059	1.95214
Q5A_018805	Metabolism	Purines, pyrimidines, nucleosides, and nucleotides	Nucleotide and nucleoside interconversions	Cytidylate kinase	1.12799	2.18554
Q5A_018950	Signal transduction	Regulatory functions	Protein interactions	Serine/threonine-protein kinase HipA	0.848047	1.80006
Q5A_019110	No classification	No classification	No classification	Nucleoside diphosphate kinase	0.754408	1.68694
Q5A_019275	Signal transduction	Signal transduction	Two-component systems	Sensor histidine kinase GlrK	0.762207	1.69608
Q5A_019375	No classification	No classification	No classification	hypothetical protein	1.42933	2.69321
Q5A_019395	Metabolism	Biosynthesis of cofactors, prosthetic groups, and carriers	Pyridine nucleotides	L-aspartate oxidase	1.39777	2.63495
Q5A_019560	No classification	No classification	No classification	hypothetical protein	1.14481	2.21118
Q5A_019625	No classification	No classification	No classification	hypothetical protein	2.47727	5.56843
Q5A_019685	Signal transduction	Regulatory functions	DNA interactions	HTH-type transcriptional regulator PgrR	1.10047	2.14424
Q5A_019710	Signal transduction	Signal transduction	Two-component systems	Transcriptional regulatory protein CitB	0.863984	1.82006
Q5A_019745	Signal transduction	Regulatory functions	DNA interactions	Transcriptional repressor MprA	1.1053	2.15144
Q5A_019840	Metabolism	Transport and binding proteins	Amino acids, peptides and amines	Methionine import ATP-binding protein MetN	0.942278	1.92156
Q5A_019950	Cell structure	Cell envelope	Biosynthesis and degradation of surface polysaccharides and lipopolysaccharides	UDP-3-O-(3-hydroxymyristoyl)glucosamine N-acyltransferase	0.952804	1.93563
Q5A_020005	Genetic information processing	Protein fate	Protein modification and repair	Methionine aminopeptidase	0.825484	1.77213
Q5A_020125	Metabolism	Amino acid biosynthesis	Glutamate family	Amino-acid acetyltransferase	0.895943	1.86083
Q5A_020230	Signal transduction	Regulatory functions	DNA interactions	HTH-type transcriptional regulator GalR	1.14586	2.21278
Q5A_020455	No classification	No classification	No classification	hypothetical protein	0.752298	1.68447
Q5A_020700	No classification	No classification	No classification	5'-deoxynucleotidase YfbR	0.82005	1.76547
Q5A_020720	No classification	No classification	No classification	hypothetical protein	0.864316	1.82048
Q5A_020800	Metabolism	Biosynthesis of cofactors, prosthetic groups, and carriers	Menaquinone and ubiquinone	2-octaprenylphenol hydroxylase	0.921848	1.89454
Q5A_020840	Signal transduction	Regulatory functions	DNA interactions	HTH-type transcriptional regulator ArgP	1.57988	2.98944
Q5A_020845	No classification	No classification	No classification	26 kDa periplasmic immunogenic protein	1.05018	2.07078
Q5A_021145	Metabolism	Biosynthesis of cofactors, prosthetic groups, and carriers	Pantothenate and coenzyme A	3-methyl-2-oxobutanoate hydroxymethyltransferase	1.22878	2.34368
Q5A_021175	Metabolism	Central intermediary metabolism	Other	Carbonic anhydrase 2	1.39538	2.63058
Q5A_021180	Metabolism	Purines, pyrimidines, nucleosides, and nucleotides	Salvage of nucleosides and nucleotides	Hypoxanthine phosphoribosyltransferase	1.03547	2.04978
Q5A_021485	Cell structure	Cell envelope	Surface structures	putative fimbrial chaperone YfcS	1.0604	2.0855
Q5A_021935	Metabolism	Transport and binding proteins	Cations and iron carrying compounds	High-affinity nickel transport protein	1.13182	2.19134
Q5A_022245	No classification	No classification	No classification	putative quinol monooxygenase YgiN	1.13501	2.1962
Q5A_022250	Signal transduction	Regulatory functions	DNA interactions	HTH-type transcriptional regulator DmlR	0.86194	1.81748
Q5A_022285	No classification	No classification	No classification	hypothetical protein	1.24393	2.36842
Q5A_022330	Metabolism	Transport and binding proteins	Cations and iron carrying compounds	Zinc transporter ZupT	0.92417	1.89759
Q5A_022385	Metabolism	Fatty acid and phospholipid metabolism	Biosynthesis	putative glycerol-3-phosphate acyltransferase	1.10116	2.14528
Q5A_022395	No classification	No classification	No classification	hypothetical protein	1.53308	2.89402
Q5A_022405	Genetic information processing	Protein synthesis	Ribosomal proteins: synthesis and modification	30S ribosomal protein S21	1.53384	2.89555
Q5A_022510	No classification	No classification	No classification	Inner membrane protein YgjV	0.722702	1.65027
Q5A_022550	No classification	No classification	No classification	hypothetical protein	0.953964	1.93719
Q5A_022560	No classification	No classification	No classification	Inner membrane protein YqjE	0.994786	1.99278
Q5A_022590	Genetic information processing	Protein synthesis	tRNA and rRNA base modification	Ribosomal RNA small subunit methyltransferase I	1.30275	2.46698
Q5A_022665	Genetic information processing	Protein synthesis	Ribosomal proteins: synthesis and modification	50S ribosomal protein L13	0.878834	1.83889
Q5A_023145	No classification	No classification	No classification	hypothetical protein	0.954602	1.93804
Q5A_023415	Metabolism	Amino acid biosynthesis	Glutamate family	KHG/KDPG aldolase	-1.81366	0.284468
Q5A_023420	No classification	No classification	No classification	Isocitrate dehydrogenase kinase/phosphatase	-1.55972	0.339218
Q5A_023425	Metabolism	Energy metabolism	TCA cycle	Isocitrate lyase	-2.44291	0.183913
Q5A_023480	Metabolism	Amino acid biosynthesis	Aromatic amino acid family	Shikimate dehydrogenase (NADP(+))	1.43597	2.70564
Q5A_023520	Metabolism	Biosynthesis of cofactors, prosthetic groups, and carriers	Pantothenate and coenzyme A	Trk system potassium uptake protein TrkA	0.839344	1.78924
Q5A_023560	Genetic information processing	Protein synthesis	Ribosomal proteins: synthesis and modification	30S ribosomal protein S13	1.57649	2.98244
Q5A_023660	Genetic information processing	Protein synthesis	Ribosomal proteins: synthesis and modification	50S ribosomal protein L4	1.09311	2.13334
Q5A_023665	Genetic information processing	Protein synthesis	Ribosomal proteins: synthesis and modification	50S ribosomal protein L3	1.2025	2.30138
Q5A_023670	Genetic information processing	Protein synthesis	Ribosomal proteins: synthesis and modification	30S ribosomal protein S10	1.52146	2.87082
Q5A_023700	Genetic information processing	Protein synthesis	Ribosomal proteins: synthesis and modification	30S ribosomal protein S12	1.07498	2.10669
Q5A_023965	Cellular processes	Cellular processes	Cell division	Cell division protein DamX	0.879367	1.83957
Q5A_024300	Metabolism	Energy metabolism	Amino acids and amines	Putative 3-oxopropanoate dehydrogenase	0.848911	1.80114
Q5A_024400	Signal transduction	Regulatory functions	DNA interactions	Putative transcription factor YjjQ	1.44979	2.73168
Q5A_024420	Metabolism	Transport and binding proteins	Anions	Low-affinity inorganic phosphate transporter 1	1.42864	2.69193
Q5A_024775	Genetic information processing	Protein synthesis	tRNA and rRNA base modification	tRNA/tmRNA (uracil-C(5))-methyltransferase	0.73588	1.66541
Q5A_024865	Genetic information processing	DNA metabolism	DNA replication, recombination, and repair	Met repressor	1.31878	2.49455
Q5A_024870	Genetic information processing	Protein synthesis	Ribosomal proteins: synthesis and modification	50S ribosomal protein L31	0.980108	1.97261
Q5A_024905	Genetic information processing	Transcription	Degradation of RNA	Regulator of ribonuclease activity A	0.869771	1.82737
Q5A_024980	No classification	No classification	No classification	Periplasmic protein CpxP	1.08706	2.12441
Q5A_025010	Metabolism	Amino acid biosynthesis	Serine family	Serine acetyltransferase	0.989985	1.98616
Q5A_025135	Metabolism	Biosynthesis of cofactors, prosthetic groups, and carriers	Pantothenate and coenzyme A	Phosphopantetheine adenylyltransferase	1.18316	2.27073
Q5A_025195	Metabolism	Transport and binding proteins	Nucleosides, purines and pyrimidines	Nucleoside permease NupC	0.957809	1.94236
Q5A_025300	Signal transduction	Signal transduction	Two-component systems	Nitrogen assimilation regulatory protein	0.89759	1.86295

## Sheet: T2_C0.585_P0.001
gene ID	meta role	main role [TIGRFAM]	sub role [TIGRFAM]	description	log2FC	FC
Q5A_003275	Cell structure	Cell envelope	Biosynthesis and degradation of murein sacculus and peptidoglycan	UDP-N-acetylmuramoyl-L-alanyl-D-glutamate--2,6-diaminopimelate ligase	1.18921	2.28029
Q5A_006040	No classification	No classification	No classification	Pyrimidine-specific ribonucleoside hydrolase RihA	1.15269	2.22329
Q5A_011375	No classification	No classification	No classification	hypothetical protein	1.25335	2.38395
Q5A_012530	No classification	No classification	No classification	hypothetical protein	-2.1858	0.219791
Q5A_018030	Signal transduction	Regulatory functions	DNA interactions	putative HTH-type transcriptional regulator YahB	1.55027	2.92871
Q5A_020350	Genetic information processing	DNA metabolism	DNA replication, recombination, and repair	Tyrosine recombinase XerD	1.31169	2.48232

## Sheet: info
Additional information for transcriptome data provided in Table S2
column
A-E	general description of the encoded protein
	classification is based on TIGRFAMS and was carried out using Prophane 2.0 (see material and methods for details)
F	log2-fold change of mRNA level compared to the untreated control for the given time point
G	fold change of mRNA level compared to the untreated control for the given time point
