# Supplementary material for: Fungal volatile compounds induce production of the secondary metabolite Sodorifen in Serratia plymuthica PRI-2C
Source: Sci Rep. 2017 Apr 13;7:862. doi: 10.1038/s41598-017-00893-3 (PMC5429845; doi:10.1038/s41598-017-00893-3)
Supplement: Supplementary file 4 — Table S3 [file 41598_2017_893_MOESM4_ESM.xls]

## Sheet: protein identifications
Table S3. Proteins identified in the cytosolic fraction of S. plymuthica PRI2C
					statistical	significance		fold change		log2 fold change		control t1					control t2					VOC-treated t1					VOC-treated t2
Details on protein function					analysis	t-test						fmol/ng total protein				repcount	fmol/ng total protein				repcount	fmol/ng total protein				repcount	fmol/ng total protein				repcount
Accession	meta role	main role [TIGRFAM]	sub role [TIGRFAM]	description	t-test	1C-1F	2C-2F	1F/1C	2F/2C	1F/1C	2F/2C	11C	12C	13C	1C mean	1C	21C	22C	23C	2C mean	2C	11F	12F	13F	1F mean	1F	21F	22F	23F	2F mean	2F
Q5A_015925	No classification	No classification	No classification	Phthiocerol synthesis polyketide synthase type I PpsC	X	X		0.0259753	0.108057	-5.26672	-3.21014		0.0221378	0.0474525	0.0347951	4	0.000991693	0.0494403	0.00170472	0.0173789	7	0.00122042	0.000742929	0.000748086	0.000903812	4	0.00194917	0.00300453	0.000680042	0.00187791	9
Q5A_013795	Genetic information processing	Transcription	Degradation of RNA	Exoribonuclease 2	X			1.74667	0.1866	0.804605	-2.42198	0.0101002	0.0748644	0.011582	0.0321822	9	0.0601496	0.0313129		0.0457312	6	0.0709826	0.0489534	0.0486988	0.0562116	9	0.000404915	0.00329483	0.0219005	0.00853342	7
Q5A_007955	Metabolism	Central intermediary metabolism	Amino sugars	Phosphomannomutase/phosphoglucomutase	X			0.82663	0.202209	-0.274686	-2.30608		0.000901511	0.00266708	0.0017843	5	0.00119794	0.0130612		0.00712956	4	0.00149179	0.00126263	0.00167044	0.00147495	9	0.00147639	0.00117705	0.00167155	0.00144166	8
Q5A_017750	Genetic information processing	Protein fate	Degradation of proteins, peptides, and glycopeptides	Peptidase T	X			2.28778	0.212291	1.19395	-2.23588	0.00133042	0.00247597	0.00349798	0.00243479	7	0.00187449	0.000960547	0.03484	0.0125584	6	0.00167861	0.0124356	0.00259659	0.00557027	8	0.00382059	0.00219931	0.00197819	0.00266603	9
Q5A_003745	No classification	No classification	No classification	S-ribosylhomocysteine lyase	X		X	1.14965	0.22787	0.201201	-2.13372	0.0144358	0.030104	0.0195695	0.0213697	8	0.0305774	0.0388304	0.0307571	0.0333883	7	0.0231797	0.0226061	0.0279177	0.0245678	9		0.00349591	0.0117205	0.00760818	6
Q5A_023810	Cellular processes	Cellular processes	Toxin production and resistance	putative isomerase YddE	X			0.89694	0.231261	-0.156917	-2.1124		0.00289268	0.00236616	0.00262942	5	0.0228188	0.00213459	0.00271791	0.00922378	7	0.00171	0.00221146	0.00315385	0.00235843	9	0.0024898	0.00147596	0.00243354	0.0021331	8
Q5A_008020	Metabolism	Amino acid biosynthesis	Histidine family	Imidazole glycerol phosphate synthase subunit HisH	X		X	0.756103	0.242053	-0.403346	-2.04661	0.0145031	0.0307375	0.0147519	0.0199975	9	0.0129766	0.02446		0.0187183	6	0.0134944	0.0142487	0.0176174	0.0151202	9		0.00209367	0.00696797	0.00453082	5
Q5A_009270	No classification	No classification	No classification	Glucans biosynthesis glucosyltransferase H	X			0.954657	0.244597	-0.0669449	-2.03152	0.00328716	0.00132209	0.0012686	0.00195928	5	0.00991529	0.00483513		0.00737521	6	0.00134254	0.00190754	0.00236124	0.00187044	8	0.000989693	0.00159053	0.00283164	0.00180395	9
Q5A_022665	Genetic information processing	Protein synthesis	Ribosomal proteins: synthesis and modification	50S ribosomal protein L13	X		X	0.740727	0.268941	-0.432985	-1.89464	0.0758412	0.113477	0.0507341	0.0800173	9	0.0670737	0.085106		0.0760898	6	0.0348823	0.0732194	0.0697112	0.059271	9	0.0190206	0.0171326	0.0252377	0.0204637	8
Q5A_005980	Cell structure	Cell envelope	Other	D-alanyl-D-alanine carboxypeptidase DacA	X		X	1.12698	0.295564	0.172461	-1.75846	0.000990542	0.00369793	0.000832838	0.00184044	7	0.00612273	0.00209979		0.00411126	6	0.00177198	0.0017043	0.00274613	0.00207413	8	0.00143136	0.000899717	0.00131434	0.00121514	5
Q5A_004550	No classification	No classification	No classification	putative isochorismatase	X		X	1.05664	0.328555	0.0794884	-1.60579	0.0243081	0.0659923	0.0171879	0.0358294	7	0.0357598	0.0599824		0.0478711	6	0.0451879	0.0263548	0.0420342	0.0378589	9		0.00699571	0.0244609	0.0157283	6
Q5A_001725	Genetic information processing	Protein fate	Degradation of proteins, peptides, and glycopeptides	Modulator of FtsH protease HflC	X			0.948176	0.338494	-0.0767734	-1.5628	0.000673133	0.00410778	0.0026477	0.00247621	6	0.0033102	0.00291358	0.0173825	0.00786876	8	0.00176932	0.00213391	0.0031404	0.00234788	9	0.00336873	0.0028496	0.00177226	0.00266353	9
Q5A_021035	Genetic information processing	Protein synthesis	tRNA and rRNA base modification	Ribosomal large subunit pseudouridine synthase F	X			0.584628	0.346848	-0.77441	-1.52762	0.000741692	0.0148607	0.0138128	0.00980505	6	0.0138177	0.00975316		0.0117854	6	0.00934249	0.000847637	0.00700679	0.0057323	6	0.000615818	0.00126256	0.0103849	0.00408775	7
Q5A_022435	Metabolism	Energy metabolism	Amino acids and amines	Glutathione S-transferase YfcF	X		X	0.955414	0.349563	-0.0658019	-1.51638	0.00568751	0.00751028	0.00578035	0.00632605	9	0.00626104	0.00786		0.00706052	6	0.00490953	0.00624357	0.00697889	0.006044	9		0.00264034	0.00229585	0.00246809	6
Q5A_012270	No classification	No classification	No classification	hypothetical protein	X		X	0.784825	0.368385	-0.349557	-1.44072	0.00200155	0.00439906	0.00201736	0.00280599	5	0.00433302	0.00570571		0.00501936	6	0.00286467	0.000874458	0.00286751	0.00220221	6		0.00241167	0.00128645	0.00184906	6
Q5A_014375	No classification	No classification	No classification	Ureidoglycolate lyase	X		X	0.695435	0.371959	-0.524012	-1.42678	0.00996893	0.0203299	0.0168984	0.0157324	9	0.0148168	0.0125572		0.013687	6	0.0100591	0.0128788	0.00988474	0.0109409	9	0.00208158	0.00486573	0.00832571	0.00509101	8
Q5A_007760	Metabolism	Transport and binding proteins	Carbohydrates, organic alcohols, and acids	Galactose/methyl galactoside import ATP-binding protein MglA	X		X	1.063	0.40075	0.0881351	-1.31923	0.00100955	0.00154691	0.00183487	0.00146378	6	0.00388468	0.00355827		0.00372148	6	0.00053021	0.00168034	0.00245741	0.00155599	8	0.00181143	0.00156237	0.00110034	0.00149138	8
Q5A_025055	Metabolism	Energy metabolism	Amino acids and amines	L-threonine 3-dehydrogenase	X		X	0.880676	0.403585	-0.183316	-1.30906	0.0126961	0.00980686	0.0147866	0.0124299	9	0.0129384	0.0135918	0.0418753	0.0228018	8	0.0162894	0.00588077	0.0106699	0.0109467	9	0.00782027	0.00861929	0.0111678	0.00920246	7
Q5A_010860	Genetic information processing	DNA metabolism	DNA replication, recombination, and repair	Integration host factor subunit alpha	X	X	X	0.333242	0.408035	-1.58536	-1.29323	0.127196	0.245788	0.0672766	0.146754	8	0.106403	0.0849566	0.230763	0.140708	9	0.034001	0.0622189	0.0504936	0.0489045	9	0.072588	0.0582197	0.0414332	0.0574137	9
Q5A_025150	Genetic information processing	Protein synthesis	Ribosomal proteins: synthesis and modification	50S ribosomal protein L28	X			0.69301	0.417947	-0.529053	-1.25861	0.0482533	0.00579683	0.0264057	0.0268186	5	0.0320662	0.0276945		0.0298803	5	0.0186169	0.0241772	0.0129625	0.0185855	9	0.000946224	0.00486008	0.0316589	0.0124884	6
Q5A_021390	Metabolism	Biosynthesis of cofactors, prosthetic groups, and carriers	Menaquinone and ubiquinone	Kynurenine 3-monooxygenase	X			0.875237	0.424738	-0.192254	-1.23535	0.0193264	0.019059	0.0113585	0.0165813	9	0.0139659	0.0122492		0.0131076	6	0.0138072	0.00998849	0.0197421	0.0145126	9	0.000800863	0.00627718	0.00962382	0.00556729	7
Q5A_006205	Metabolism	Energy metabolism	Electron transport	Flavodoxin	X			0.907942	0.426968	-0.139329	-1.2278	0.0099408	0.00719692	0.0171329	0.0114235	9	0.0162045	0.0146959		0.0154502	6	0.0113139	0.0110855	0.00871623	0.0103719	9	0.000512887	0.00246183	0.0168155	0.00659674	7
Q5A_004660	No classification	No classification	No classification	hypothetical protein	X		X	0.454153	0.430671	-1.13875	-1.21534	0.050839	0.0970965	0.0363119	0.0614158	8	0.036062	0.0893592		0.0627106	6	0.0151067	0.0419153	0.0266546	0.0278922	9		0.0321232	0.021892	0.0270076	6
Q5A_019175	Metabolism	Biosynthesis of cofactors, prosthetic groups, and carriers	Other	Iron-sulfur cluster assembly scaffold protein IscU	X			1.26342	0.433027	0.337335	-1.20747	0.00371594	0.0053995	0.00623395	0.00511646	8	0.00567785	0.00261694	0.02261	0.0103016	7	0.00670543	0.00671499	0.00597231	0.00646424	8	0.00791329	0.0033565	0.00211281	0.00446087	9
Q5A_023605	Genetic information processing	Protein synthesis	Ribosomal proteins: synthesis and modification	50S ribosomal protein L5	X		X	0.931093	0.437676	-0.103004	-1.19206	0.0480816	0.102349	0.0947412	0.0817241	8	0.109123	0.110758	0.0875807	0.102487	9	0.058784	0.0690544	0.10044	0.0760927	9	0.0569987	0.0393121	0.0382579	0.0448562	9
Q5A_023630	Genetic information processing	Protein synthesis	Ribosomal proteins: synthesis and modification	50S ribosomal protein L16	X			1.18498	0.442512	0.24486	-1.17621	0.055223	0.105964	0.0901232	0.08377	8	0.107696	0.0902301		0.0989631	6	0.064282	0.128689	0.104826	0.0992657	9	0.0114782	0.0274459	0.092453	0.0437923	8
Q5A_024790	No classification	No classification	No classification	Soluble pyridine nucleotide transhydrogenase	X		X	1.43059	0.443063	0.516614	-1.17441	0.0216499	0.0174398	0.00991582	0.0163351	9	0.0248801	0.0176334	0.0114753	0.0179963	7	0.0268901	0.0240083	0.0192085	0.023369	9	0.00665116	0.00766576	0.00960355	0.00797349	9
Q5A_019460	Genetic information processing	Protein synthesis	Other	SsrA-binding protein	X			0.938536	0.452837	-0.0915159	-1.14294	0.00730505	0.00861019	0.0130231	0.00964611	8	0.0135477	0.0128299		0.0131888	6	0.00923867	0.00993503	0.00798598	0.00905322	9	0.00245438	0.00600633	0.00945647	0.00597239	9
Q5A_024185	Metabolism	Energy metabolism	Biosynthesis and degradation of polysaccharides	Glycogen debranching enzyme	X		X	0.960395	0.454589	-0.0583007	-1.13737	0.00242791	0.00660164	0.00294183	0.00399046	9	0.00366712	0.00593627		0.0048017	6	0.00359295	0.00387253	0.00403177	0.00383242	9	0.0019638	0.00226075	0.00232384	0.0021828	9
Q5A_006200	Signal transduction	Regulatory functions	Other	Ferric uptake regulation protein	X			1.069	0.458275	0.0962598	-1.12571	0.048269	0.0200986	0.0384031	0.0355902	7	0.0357879	0.0392319		0.0375099	6	0.0372229	0.0388879	0.0380269	0.0380459	9	0.00383539	0.0139391	0.0337951	0.0171899	7
Q5A_007570	Cellular processes	Cellular processes	Adaptations to atypical conditions	Oxygen-dependent choline dehydrogenase	X			0.874805	0.460013	-0.192967	-1.12025	0.00319718	0.00218472	0.00474129	0.0033744	6	0.00257186	0.00430248		0.00343717	6		0.00301748	0.0028864	0.00295194	6	0.000938163	0.0015307	0.00227457	0.00158114	8
Q5A_003490	Cellular processes	Cellular processes	Adaptations to atypical conditions	GTP pyrophosphokinase	X		X	1.1667	0.465897	0.222431	-1.10192	0.00176606	0.00218408	0.00179392	0.00191469	7	0.00205808	0.00204461		0.00205135	6	0.00149595	0.00211153	0.0030941	0.00223386	9	0.000597042	0.00126989	0.00100022	0.000955716	8
Q5A_019180	Metabolism	Biosynthesis of cofactors, prosthetic groups, and carriers	Other	Cysteine desulfurase IscS	X			1.24981	0.466039	0.321707	-1.10148	0.00373967	0.00555386	0.00484326	0.00471226	8	0.00180502	0.00186791	0.0228837	0.0088522	6	0.00565074	0.00548945	0.00652809	0.00588943	9	0.00508097	0.00511194	0.0021835	0.00412547	9
Q5A_003575	Metabolism	Central intermediary metabolism	Sulfur metabolism	Phosphoadenosine phosphosulfate reductase	X			1.45899	0.466261	0.544966	-1.10079	0.00203861	0.00236494	0.00220466	0.00220274	6	0.00129552	0.00362395		0.00245974	4	0.00219478	0.00317153	0.00427497	0.00321376	9		0.000584548	0.00170921	0.00114688	5
Q5A_008340	Genetic information processing	Protein fate	Degradation of proteins, peptides, and glycopeptides	ATP-dependent Clp protease ATP-binding subunit ClpA	X		X	0.862189	0.471027	-0.213924	-1.08612	0.00327653	0.00785742	0.00260219	0.00457872	9	0.00245172	0.00169147		0.0020716	6	0.00263029	0.003979	0.00523386	0.00394772	9	0.00100499	0.000822436	0.00109991	0.000975779	8
Q5A_016480	No classification	No classification	No classification	hypothetical protein	X	X	X	1.25858	0.471429	0.3318	-1.08489	0.00277809	0.00324513	0.00318472	0.00306932	8	0.00366774	0.00459069		0.00412921	6	0.00335569	0.00470162	0.00353165	0.00386299	9	0.00127126	0.00205991	0.00250873	0.00194663	8
Q5A_012565	No classification	No classification	No classification	Aklanonic acid methyl ester cyclase DnrD	X		X	0.908854	0.472053	-0.13788	-1.08298	0.00833346	0.0120721	0.00811808	0.00950789	7	0.0133094	0.0109519		0.0121306	6	0.00810534	0.00976042	0.00805808	0.00864128	9		0.00263336	0.00881925	0.0057263	5
Q5A_002815	Metabolism	Purines, pyrimidines, nucleosides, and nucleotides	Other	Deoxyribose-phosphate aldolase	X		X	0.944682	0.47263	-0.0820998	-1.08122		0.00472426	0.00547508	0.00509967	6	0.00461772	0.00648179	0.00731148	0.006137	8	0.00710937	0.00438874	0.00295458	0.00481756	9	0.00382396	0.0026902	0.00218743	0.00290053	7
Q5A_013070	Metabolism	Energy metabolism	Amino acids and amines	D-serine dehydratase	X		X	1.25587	0.479451	0.328691	-1.06054	0.0105948	0.00744844	0.00876636	0.00893654	8	0.00749089	0.00708084		0.00728586	6	0.0111017	0.0103754	0.0121924	0.0112232	9	0.00292514	0.00366021	0.0038943	0.00349322	9
Q5A_006495	Metabolism	Amino acid biosynthesis	Aromatic amino acid family	Phospho-2-dehydro-3-deoxyheptonate aldolase, Phe-sensitive	X			1.65287	0.481661	0.72497	-1.05391	0.00137558	0.00283926	0.00181196	0.00200894	6	0.000621411	0.00311138		0.0018664	5	0.00211371	0.00471454	0.00313326	0.0033205	9		0.00066545	0.00113249	0.000898971	6
Q5A_005055	No classification	No classification	No classification	hypothetical protein	X		X	0.912818	0.488768	-0.1316	-1.03278	0.00757106	0.00591985	0.00812747	0.00720613	8	0.0156305	0.0129911		0.0143108	6	0.00432103	0.00651216	0.00890046	0.00657789	9		0.00274956	0.0112398	0.00699468	5
Q5A_023890	Genetic information processing	Protein fate	Protein modification and repair	Peptidyl-prolyl cis-trans isomerase A	X		X	0.629861	0.494639	-0.666896	-1.01555	0.0314411	0.0441539	0.0196149	0.0317367	8	0.0183104	0.0210187		0.0196646	6	0.0205673	0.0180193	0.0213825	0.0199897	9		0.00792346	0.0115302	0.00972685	6
Q5A_018685	No classification	No classification	No classification	Beta-barrel assembly-enhancing protease	X			0.419242	0.494652	-1.25415	-1.01551	0.000253723	0.0122866	0.00494407	0.00582815	4	0.00463349	0.000818897		0.00272619	5		0.00318074	0.00170607	0.0024434	4		0.00132987	0.00136717	0.00134852	4
Q5A_024180	Metabolism	Energy metabolism	Biosynthesis and degradation of polysaccharides	Glucose-1-phosphate adenylyltransferase	X	X		1.24585	0.500559	0.317136	-0.998387	0.00673375	0.0114358	0.0111889	0.00978615	9	0.00907772	0.0128592		0.0109684	6	0.0119561	0.0121599	0.0124604	0.0121921	9	0.00156102	0.00469409	0.010216	0.00549036	9
Q5A_001290	Genetic information processing	Transcription	Transcription factors	hypothetical protein	X			0.893103	0.506463	-0.163101	-0.98147	0.0243179	0.0277279	0.0175862	0.0232107	8	0.0156414	0.0305711		0.0231063	6	0.0147386	0.0148031	0.0326469	0.0207295	9		0.00615334	0.0172516	0.0117025	6
Q5A_016905	Metabolism	Purines, pyrimidines, nucleosides, and nucleotides	Purine ribonucleotide biosynthesis	Phosphoribosylamine--glycine ligase	X			1.19997	0.508522	0.262996	-0.975617	0.0275503	0.0452415	0.0444227	0.0390715	8	0.0260893	0.0202372	0.00489108	0.0170726	9	0.0428644	0.0461487	0.0516406	0.0468846	9	0.00690068	0.00608357	0.0130611	0.00868177	9
Q5A_004960	Cellular processes	Cellular processes	Adaptations to atypical conditions	Acid stress protein IbaG	X			0.887721	0.509251	-0.171822	-0.97355	0.013642	0.0158563	0.0132776	0.0142586	7	0.0181475	0.0199295		0.0190385	6	0.0111412	0.0132183	0.0136135	0.0126577	9	0.00621331	0.00628789	0.016585	0.00969539	7
Q5A_014260	Cellular processes	Cellular processes	Sporulation and germination	hypothetical protein	X	X		4.1757	0.509636	2.06202	-0.972461	0.00242274	0.00230559	0.00143354	0.00205396	6	0.00689455	0.00224918	0.00324021	0.00412798	8	0.0167703	0.00388908	0.00507071	0.0085767	9	0.00265428	0.0020399	0.00161712	0.00210377	9
Q5A_024965	Metabolism	Transport and binding proteins	Anions	Sulfate-binding protein	X			0.697878	0.512682	-0.518953	-0.963863	0.00944476	0.00465855	0.00381749	0.0059736	8	0.00590535	0.00371207	0.0110171	0.00687816	7	0.00462221	0.00365665	0.00422767	0.00416885	6	0.00435884	0.00261845	0.00360165	0.00352631	9
Q5A_023510	Genetic information processing	Protein synthesis	tRNA aminoacylation	Methionyl-tRNA formyltransferase	X			1.17491	0.520421	0.232552	-0.942248		0.00322537	0.00214285	0.00268411	5	0.00278871	0.00177627	0.00898318	0.00451605	6	0.00329061	0.00316686	0.0030033	0.00315359	9	0.000888764	0.00241494	0.00374705	0.00235025	8
Q5A_001810	Genetic information processing	Protein fate	Protein modification and repair	FKBP-type 22 kDa peptidyl-prolyl cis-trans isomerase	X			1.07851	0.524929	0.109035	-0.929804	0.0788435	0.0535498	0.0921468	0.0748467	9	0.0636015	0.0780343		0.0708179	6	0.0802401	0.0725211	0.0894068	0.0807227	9	0.0172951	0.0276753	0.0665529	0.0371744	9
Q5A_004825	Genetic information processing	Protein fate	Protein and peptide secretion and trafficking	hypothetical protein	X		X	0.77695	0.532203	-0.364107	-0.909953	0.00694414	0.0090049	0.00480274	0.00691726	4	0.00451454	0.00570112		0.00510783	6	0.00351415	0.00692595	0.00568299	0.00537436	9		0.00259963	0.00283717	0.0027184	4
Q5A_022980	Genetic information processing	Transcription	Degradation of RNA	Ribonuclease G	X			1.18594	0.537608	0.246032	-0.895374		0.00146501	0.00117964	0.00132232	5	0.000967912	0.0035097		0.00223881	5	0.0013289	0.00167504	0.00170065	0.0015682	8		0.0012762	0.001131	0.0012036	5
Q5A_004915	No classification	No classification	No classification	hypothetical protein	X		X	1.37689	0.539892	0.461415	-0.889257	0.00338193	0.00297245	0.00427681	0.00354373	8	0.00704233	0.00466754		0.00585493	6	0.00585952	0.00458623	0.00419223	0.00487933	9	0.00370904	0.00197077	0.00380328	0.00316103	8
Q5A_025025	Metabolism	Energy metabolism	Electron transport	Glutaredoxin-3	X			0.683114	0.542409	-0.549802	-0.882546	0.0148579	0.0326553	0.0176732	0.0217288	9	0.0272241	0.0216311		0.0244276	6	0.0205549	0.0124118	0.011563	0.0148432	9	0.0100259	0.0101835	0.0195399	0.0132498	8
Q5A_016705	Metabolism	Energy metabolism	Pyruvate dehydrogenase	Dihydrolipoyllysine-residue acetyltransferase component of pyruvate dehydrogenase complex	X			1.2494	0.542833	0.321236	-0.881419	0.00415756	0.0046462	0.00517472	0.00465949	6	0.00611214	0.00541839	0.0144168	0.00864911	9	0.0027982	0.0102566	0.00440989	0.00582157	9	0.00426549	0.00688852	0.00293106	0.00469502	9
Q5A_015710	No classification	No classification	No classification	Thiol-disulfide oxidoreductase ResA	X			0.806543	0.56185	-0.310177	-0.831743		0.0106584	0.00477921	0.0077188	6	0.00328617	0.00717404		0.00523011	6	0.00523765	0.006279	0.00715996	0.00622554	9	0.00115844	0.00330852	0.00434865	0.00293854	6
Q5A_004370	No classification	No classification	No classification	Sigma factor-binding protein Crl	X		X	1.57438	0.566811	0.65478	-0.819059	0.00647566		0.00430458	0.00539012	4	0.0028127	0.00233526		0.00257398	5	0.00437103	0.00578419	0.015303	0.00848608	6		0.00142534	0.00149258	0.00145896	5
Q5A_019555	No classification	No classification	No classification	hypothetical protein	X		X	0.657603	0.567539	-0.604711	-0.817207		0.00993554	0.0144828	0.0122092	4	0.00932741	0.0135204		0.0114239	4	0.00762443	0.00624474	0.0102172	0.00802879	6		0.00367879	0.00928823	0.00648351	5
Q5A_022255	Genetic information processing	DNA metabolism	DNA replication, recombination, and repair	DNA topoisomerase 4 subunit B	X			0.92342	0.571923	-0.114942	-0.806108		0.00193515	0.0019978	0.00196647	5	0.00126733	0.00181318	0.00182266	0.00163439	7	0.00190964	0.001374	0.00216401	0.00181588	8	0.000797633	0.000623676	0.00138293	0.000934745	4
Q5A_013835	Metabolism	Purines, pyrimidines, nucleosides, and nucleotides	Pyrimidine ribonucleotide biosynthesis	Orotidine 5'-phosphate decarboxylase	X	X		0.509597	0.574574	-0.972572	-0.799436	0.0169623	0.0221675	0.00936624	0.0161653	9	0.00861281	0.0147004		0.0116566	6	0.00720671	0.00843809	0.00906858	0.0082378	9	0.00454628	0.00656114	0.00898531	0.00669758	9
Q5A_012280	No classification	No classification	No classification	hypothetical protein	X	X		0.516532	0.57599	-0.953071	-0.795883	0.00966631	0.013147	0.0063365	0.0097166	9	0.0119327	0.0177706	0.00797008	0.0125578	9	0.00593543	0.00463173	0.00448964	0.00501893	9	0.00512658	0.00786525	0.00870767	0.00723317	9
Q5A_018290	Metabolism	Transport and binding proteins	Anions	Thiosulfate-binding protein	X		X	0.655081	0.578168	-0.610254	-0.790438	0.00972693	0.00609575	0.00777503	0.00786591	8	0.00999862	0.00752148	0.00781306	0.00844439	8	0.00256068	0.00600257	0.00689518	0.00515281	9	0.00456858	0.00426511	0.00581315	0.00488228	9
Q5A_022350	Cell structure	Cell envelope	Biosynthesis and degradation of surface polysaccharides and lipopolysaccharides	Bifunctional protein HldE	X			1.3766	0.580966	0.461113	-0.783473	0.0032741	0.00529472	0.00393225	0.00416702	8	0.00767181	0.00466907		0.00617044	6	0.00398144	0.00711056	0.006117	0.00573634	9	0.00197369	0.00319468	0.00558607	0.00358482	9
Q5A_023850	Metabolism	Energy metabolism	Amino acids and amines	Acetylornithine/succinyldiaminopimelate aminotransferase	X	X		0.62702	0.58172	-0.673416	-0.781603	0.0132894	0.0218927	0.0137824	0.0163215	7	0.0111558	0.00888752		0.0100217	6	0.0098232	0.00987388	0.0110046	0.0102339	9	0.0066612	0.00122008	0.00960811	0.0058298	8
Q5A_008495	Genetic information processing	DNA metabolism	DNA replication, recombination, and repair	Integration host factor subunit beta	X		X	1.04648	0.585866	0.0655411	-0.771357	0.0228355	0.0469153	0.0251059	0.0316189	9	0.0461626	0.0518738	0.0762887	0.0581084	7	0.0193825	0.0357609	0.044122	0.0330885	9	0.0392488	0.0387822	0.0241002	0.0340437	7
Q5A_019020	Metabolism	Purines, pyrimidines, nucleosides, and nucleotides	Purine ribonucleotide biosynthesis	GMP synthase [glutamine-hydrolyzing]	X		X	0.852715	0.586697	-0.229864	-0.769313	0.0378781	0.0323852	0.0241265	0.0314633	9	0.0276201	0.0250567	0.0354657	0.0293808	9	0.0183664	0.0326098	0.0295114	0.0268292	9	0.0151186	0.0169529	0.0196415	0.0172376	9
Q5A_001875	Metabolism	Energy metabolism	Sugars	Fructose-1,6-bisphosphatase class 1	X		X	0.578423	0.591018	-0.789804	-0.758725	0.0351315	0.0484475	0.0203798	0.0346529	9	0.0263305	0.0217842	0.044206	0.0307736	8	0.0183214	0.0174957	0.024315	0.020044	9	0.0167803	0.0194522	0.0183308	0.0181878	9
Q5A_007865	No classification	No classification	No classification	hypothetical protein	X		X	1.11468	0.5954	0.156631	-0.748069	0.00697918	0.00802182	0.00783509	0.00761203	9	0.0106423	0.00805607	0.0130049	0.0105678	7	0.00547709	0.0123145	0.00766342	0.00848499	8	0.00603473	0.0059749	0.0068665	0.00629205	8
Q5A_006360	Metabolism	Energy metabolism	TCA cycle	Succinate dehydrogenase iron-sulfur subunit	X			1.7058	0.596018	0.770448	-0.746572	0.00288752	0.0048986	0.00721425	0.00500012	7	0.00656084	0.01068	0.0124268	0.0098892	7	0.00548033	0.00939294	0.0107143	0.00852921	9	0.00482493	0.00484339	0.0080141	0.00589414	9
Q5A_023290	No classification	No classification	No classification	hypothetical protein	X		X	1.0273	0.603379	0.0388521	-0.728864	0.0122424	0.0144802	0.0157331	0.0141519	8	0.0183328	0.0171427	0.0168371	0.0174375	9	0.0127151	0.012279	0.0186204	0.0145382	9	0.0122162	0.00851587	0.0108322	0.0105214	9
Q5A_008230	Metabolism	Transport and binding proteins	Amino acids, peptides and amines	ABC transporter arginine-binding protein 1	X		X	0.757843	0.60441	-0.400029	-0.726402	0.0053673	0.00874051	0.00756087	0.00722289	6	0.00809926	0.00789786		0.00799856	6	0.00381147	0.00666374	0.00594625	0.00547382	9		0.00326004	0.00640877	0.00483441	5
Q5A_003460	Metabolism	Central intermediary metabolism	Other	Glucarate dehydratase	X			1.11191	0.605627	0.153044	-0.723499	0.00552394	0.00408219	0.00283873	0.00414828	9	0.00204162	0.0023551		0.00219836	6	0.00385228	0.00449115	0.00549417	0.00461253	8	0.00058534	0.000870329	0.00253849	0.00133139	7
Q5A_024860	Metabolism	Amino acid biosynthesis	Aspartate family	Cystathionine gamma-synthase	X			1.1353	0.607179	0.183071	-0.719805	0.01596	0.0173473	0.0233914	0.0188996	7	0.0221305	0.0198087		0.0209696	6	0.0277745	0.0165797	0.0200156	0.0214566	9	0.00689411	0.0087744	0.0225284	0.0127323	7
Q5A_018635	Metabolism	Amino acid biosynthesis	Aspartate family	4-hydroxy-tetrahydrodipicolinate synthase	X			1.40788	0.607613	0.493523	-0.718775	0.0244554	0.0253718	0.0339098	0.0279123	9	0.0311234	0.0289025		0.030013	6	0.0387806	0.0469448	0.0321661	0.0392972	9	0.0112165	0.00816722	0.0353251	0.0182363	7
Q5A_007915	No classification	No classification	No classification	hypothetical protein	X		X	0.758979	0.61497	-0.397869	-0.701412	0.646989	0.41691	0.50792	0.52394	9	0.588177	0.572041	0.559369	0.573196	9	0.491513	0.375663	0.325802	0.397659	9	0.383116	0.316126	0.358253	0.352498	9
Q5A_023610	Genetic information processing	Protein synthesis	Ribosomal proteins: synthesis and modification	50S ribosomal protein L24	X			0.764933	0.615925	-0.386595	-0.699173	0.0162811	0.026545	0.0238417	0.0222226	9	0.0219938	0.0298854		0.0259396	6	0.0111867	0.015811	0.0239987	0.0169988	9	0.00901027	0.0205959	0.0183243	0.0159768	8
Q5A_024030	Genetic information processing	Protein fate	Protein folding and stabilization	33 kDa chaperonin	X	X	X	0.773664	0.617331	-0.370222	-0.695885	0.0123956	0.0119664	0.0132638	0.0125419	7	0.0103957	0.0118032	0.0118992	0.011366	7	0.0104654	0.00923594	0.00940832	0.00970323	9	0.00646243	0.00435125	0.0102361	0.00701661	8
Q5A_007635	Metabolism	Energy metabolism	Amino acids and amines	Disulfide-bond oxidoreductase YfcG	X			0.836725	0.618758	-0.257175	-0.692552	0.0240878	0.0116833	0.0125437	0.016105	8	0.0147382	0.0163466		0.0155424	6	0.0119322	0.0129018	0.0155923	0.0134754	9	0.0059045	0.0084586	0.0144879	0.00961699	9
Q5A_012810	No classification	No classification	No classification	Serine 3-dehydrogenase	X			0.843929	0.620013	-0.244807	-0.689629	0.0108413	0.00316854	0.0120537	0.00868786	7	0.00530315	0.0118033		0.00855322	6	0.00801192	0.00818123	0.00580266	0.00733194	8	0.00181017	0.00400402	0.0100951	0.00530311	8
Q5A_004980	Genetic information processing	Protein fate	Degradation of proteins, peptides, and glycopeptides	Lon protease	X		X	1.03173	0.62595	0.0450599	-0.675882	0.0107522	0.0181899	0.0104995	0.0131472	9	0.0130713	0.0150872	0.012427	0.0135285	9	0.00976985	0.0156981	0.0152249	0.0135643	9	0.00927835	0.00953084	0.00659529	0.00846816	9
Q5A_017065	Signal transduction	Signal transduction	PTS	PTS system fructose-specific EIIBC component	X		X	0.899797	0.625992	-0.152329	-0.675784		0.00489167	0.00287381	0.00388274	5	0.00289898	0.00482154		0.00386026	6	0.00233401	0.00388983	0.00425718	0.00349367	8	0.00253145	0.00222255	0.00249548	0.00241649	9
Q5A_002430	No classification	No classification	No classification	Type-2 restriction enzyme EcoRII	X			0.75174	0.626163	-0.411695	-0.67539	0.00656175	0.00302658	0.00488629	0.00482487	7	0.00543549	0.00525772		0.0053466	6	0.00255798	0.00429465	0.00402852	0.00362705	9	0.00204076	0.0026028	0.00539998	0.00334784	5
Q5A_011125	Metabolism	Biosynthesis of cofactors, prosthetic groups, and carriers	Other	Cysteine desulfurase	X		X	1.17295	0.62877	0.230144	-0.669395	0.00109477	0.00219355	0.0038632	0.00238384	7	0.00481738	0.00381119		0.00431428	6	0.00190744	0.00306106	0.00341988	0.00279613	9	0.00200742	0.00303328	0.00309738	0.00271269	7
Q5A_019980	Metabolism	Biosynthesis of cofactors, prosthetic groups, and carriers	Other	1-deoxy-D-xylulose 5-phosphate reductoisomerase	X	X		1.39537	0.629317	0.480644	-0.66814	0.00225447	0.00267268	0.00251164	0.00247959	7	0.00299632	0.00253538		0.00276585	6	0.00393483	0.00328956	0.00315545	0.00345994	9	0.00120417	0.00139536	0.00262227	0.0017406	8
Q5A_010835	Genetic information processing	Protein synthesis	Translation factors	Translation initiation factor IF-3	X			0.927967	0.632379	-0.107854	-0.661139	0.0130335	0.0203375	0.00935205	0.014241	9	0.0136662	0.0116309	0.0379393	0.0210788	9	0.0121662	0.012401	0.0150784	0.0132152	9	0.0179925	0.0129245	0.0090723	0.0133298	9
Q5A_005230	Cellular processes	Cellular processes	Toxin production and resistance	Multidrug efflux pump subunit AcrB	X			1.31972	0.633769	0.400236	-0.657971	0.00145574	0.00208646	0.0011855	0.0015759	6	0.00135005	0.001699	0.00309083	0.00204662	8	0.00101089	0.00256839	0.00265998	0.00207975	6	0.00146048	0.00103625	0.00139453	0.00129709	9
Q5A_007695	Metabolism	Transport and binding proteins	Cations and iron carrying compounds	Glutathione-binding protein GsiB	X		X	0.786373	0.634245	-0.346714	-0.656887	0.0191879	0.0243643	0.011603	0.018385	9	0.0173187	0.0145038	0.0158709	0.0158978	9	0.0078417	0.0158525	0.0196783	0.0144575	9	0.0113324	0.00966821	0.00924875	0.0100831	9
Q5A_006350	Metabolism	Energy metabolism	TCA cycle	Succinate dehydrogenase hydrophobic membrane anchor subunit	X			1.24397	0.635016	0.31495	-0.655134		0.00306058	0.00245387	0.00275722	5	0.00258925	0.00198684	0.00463121	0.0030691	6	0.00221878	0.0025313	0.00553962	0.0034299	4		0.00185902	0.00203883	0.00194893	5
Q5A_009705	Genetic information processing	Protein fate	Protein folding and stabilization	Chaperone protein YcdY	X		X	1.2687	0.644069	0.34335	-0.634714	0.0028532	0.00210887	0.00185437	0.00227214	6	0.00277159	0.00209771		0.00243465	6	0.00270217	0.00299373	0.00295211	0.00288267	8		0.00138564	0.00175052	0.00156808	5
Q5A_016895	No classification	No classification	No classification	Asparagine synthetase [glutamine-hydrolyzing] 1	X			1.41073	0.644927	0.496441	-0.632792	0.0037577	0.0050036	0.00515682	0.00463937	8	0.00380284	0.00341845		0.00361064	6	0.00483534	0.00662967	0.00816968	0.0065449	9	0.00140065	0.00235905	0.00322611	0.0023286	7
Q5A_019365	Genetic information processing	Protein synthesis	Translation factors	Elongation factor 4	X			0.903034	0.6451	-0.147148	-0.632405	0.00567953	0.00454026	0.00409222	0.00477067	7	0.00366411	0.00392629	0.00942794	0.00567278	9	0.00355078	0.00431835	0.00505509	0.00430807	9	0.00468886	0.00268856	0.00360112	0.00365951	9
Q5A_012670	No classification	No classification	No classification	hypothetical protein	X			0.653798	0.648059	-0.613083	-0.625804	0.17114	0.173216	0.110089	0.151482	9	0.185843	0.198628	0.423115	0.269195	9	0.113123	0.077966	0.106026	0.0990384	9	0.200747	0.217509	0.105107	0.174454	9
Q5A_003760	Genetic information processing	Protein fate	Protein and peptide secretion and trafficking	Signal recognition particle protein	X			0.411925	0.648156	-1.27955	-0.625586	0.0700062	0.0370564	0.0189472	0.0420033	6	0.04421	0.0187952	0.027644	0.0302164	8	0.00718922	0.0307068	0.0140106	0.0173022	9	0.0268776	0.0121915	0.0196858	0.019585	9
Q5A_009080	Cellular processes	Cellular processes	Adaptations to atypical conditions	Universal stress protein G	X			0.775595	0.651767	-0.366625	-0.617573	0.0117065	0.0114746	0.00776569	0.0103156	6	0.012542	0.0103367	0.010659	0.0111792	7	0.00304793	0.00887866	0.0120755	0.00800071	9	0.00521873	0.00443828	0.0122018	0.00728626	7
Q5A_003770	Genetic information processing	Transcription	RNA processing	Ribosome maturation factor RimM	X			0.676524	0.652752	-0.563787	-0.615393	0.00557265	0.00633467	0.00391227	0.0052732	8	0.00362396	0.00254894		0.00308645	5	0.00430903	0.00382285	0.00257046	0.00356745	9	0.00252625	0.00143531	0.0020825	0.00201468	7
Q5A_020855	Signal transduction	Regulatory functions	DNA interactions	HTH-type transcriptional regulator YiaJ	X			1.14544	0.660712	0.195903	-0.597906		0.00171988	0.000880583	0.00130023	6	0.00180247	0.00189607		0.00184927	6	0.00116234	0.00172183	0.00158385	0.00148934	7	0.00147869	0.00112873	0.00105808	0.00122183	6
Q5A_011340	No classification	No classification	No classification	hypothetical protein	X			0.63989	0.663048	-0.644104	-0.592816	0.0028872	0.00490897	0.00472533	0.00417383	7	0.00449124	0.0103303	0.00952455	0.00811535	8	0.00270539	0.00199497	0.00331203	0.00267079	9	0.00705361	0.00359573	0.00549325	0.00538087	9
Q5A_023205	Metabolism	Transport and binding proteins	Amino acids, peptides and amines	Cyclohexadienyl dehydratase	X		X	0.999038	0.66619	-0.00138788	-0.585995		0.00490456	0.00130977	0.00310717	5	0.00335974	0.00289185		0.00312579	6	0.00403903	0.00274847	0.00252503	0.00310418	8	0.00130932		0.00285542	0.00208237	4
Q5A_007980	Cell structure	Cell envelope	Biosynthesis and degradation of surface polysaccharides and lipopolysaccharides	GDP-mannose 4,6-dehydratase	X			1.04416	0.667858	0.0623398	-0.582387	0.0121638	0.0224288	0.0142679	0.0162868	9	0.0145596	0.0187847		0.0166721	6	0.0164261	0.0156897	0.0189022	0.017006	9		0.00744785	0.0148214	0.0111346	6
Q5A_024985	Signal transduction	Signal transduction	Two-component systems	Transcriptional regulatory protein CpxR	X		X	0.711886	0.66895	-0.490282	-0.580029	0.00232587	0.006844	0.00343091	0.00420026	7	0.00478792	0.00432908		0.0045585	6	0.00303813	0.00216313	0.00376905	0.00299011	9		0.00305117	0.00304765	0.00304941	4
Q5A_007850	Signal transduction	Regulatory functions	Protein interactions	UTP--glucose-1-phosphate uridylyltransferase	X			1.08363	0.671892	0.115869	-0.573699	0.0138041	0.0137999	0.0221595	0.0165879	7	0.0219007	0.0207598	0.00783329	0.0168312	7	0.0150771	0.0186171	0.0202311	0.0179751	9	0.0102436	0.0100531	0.0136296	0.0113088	9
Q5A_007665	Metabolism	Transport and binding proteins	Other	putative ABC transporter ATP-binding protein YbiT	X			1.55716	0.674193	0.638914	-0.568765	0.000879547	0.00250531	0.00184564	0.0017435	7	0.00157992	0.00166099	0.00840724	0.00388272	7	0.00183387	0.00251896	0.00379188	0.0027149	9	0.00407746	0.00154678	0.00222887	0.0026177	8
Q5A_003525	Metabolism	Energy metabolism	Amino acids and amines	Methionine gamma-lyase	X			0.824522	0.677284	-0.278371	-0.562168	0.0316538	0.0459755	0.0128944	0.0301745	8	0.0197131	0.0228183	0.0141494	0.0188936	8	0.0426395	0.0194062	0.012593	0.0248796	9	0.0254658	0.00304847	0.00987467	0.0127963	9
Q5A_015250	No classification	No classification	No classification	D-cysteine desulfhydrase	X			0.866077	0.677683	-0.207433	-0.561317		0.00818649	0.0047761	0.00648129	4	0.00372224	0.00389202		0.00380713	4	0.00342242	0.00778936	0.00562812	0.0056133	7		0.000617165	0.00454289	0.00258003	4
Q5A_017545	Metabolism	Energy metabolism	Fermentation	Acetate kinase	X			1.04188	0.678418	0.0591843	-0.559754	0.0115631	0.00675633	0.00925074	0.00919004	7	0.0112935	0.00961148		0.0104525	6	0.00624138	0.0126621	0.00982114	0.00957489	9	0.00247999	0.00386445	0.014929	0.00709115	7
Q5A_007890	Metabolism	Transport and binding proteins	Carbohydrates, organic alcohols, and acids	Tyrosine-protein kinase wzc	X			0.671577	0.678723	-0.574376	-0.559105	0.00363042	0.0106306	0.00383858	0.00603319	8	0.00319828	0.00316096	0.00859353	0.00498426	9	0.0021147	0.00589038	0.00415018	0.00405175	9	0.00241096	0.00416938	0.00356846	0.00338293	9
Q5A_008745	Metabolism	Energy metabolism	Other	Methylglyoxal synthase	X			0.956393	0.679532	-0.0643239	-0.557386	0.00733014	0.00907636	0.00605115	0.00748588	7	0.00886635	0.00827842		0.00857239	6	0.00429283	0.00822286	0.00896265	0.00715945	9		0.00191803	0.0097324	0.00582521	4
Q5A_025315	Genetic information processing	Protein synthesis	Other	putative GTP-binding protein EngB	X			1.71662	0.679826	0.779568	-0.556763	0.000963212	0.00807255	0.00394501	0.00432692	7	0.00549971	0.00368812	0.0165413	0.00857639	8	0.00611756	0.00898455	0.00718091	0.00742767	9	0.0107363	0.00321535	0.00353974	0.00583045	7
Q5A_013895	Genetic information processing	DNA metabolism	DNA replication, recombination, and repair	DNA topoisomerase 1	X			1.12276	0.680424	0.167044	-0.555495	0.0124465	0.0146895	0.0143972	0.0138444	9	0.0172882	0.0180237	0.0464413	0.0272511	9	0.0110527	0.0190175	0.0165615	0.0155439	9	0.0215232	0.018459	0.0156447	0.0185423	9
Q5A_010370	Cellular processes	Cellular processes	Adaptations to atypical conditions	Universal stress protein A	X			0.715075	0.680457	-0.483833	-0.555423	0.0136692	0.0152754	0.00963716	0.0128606	7	0.0325612	0.0264681	0.0602615	0.0397636	9	0.00822063	0.0075085	0.0118597	0.00919628	8	0.0384456	0.0215258	0.0212009	0.0270574	9
Q5A_001790	Genetic information processing	Protein synthesis	Ribosomal proteins: synthesis and modification	30S ribosomal protein S18	X	X	X	0.756967	0.680508	-0.401698	-0.555316	0.146371	0.125076	0.1484	0.139949	5	0.132212	0.147975	0.138282	0.13949	7	0.105412	0.100117	0.112281	0.105937	9	0.0836798	0.0787886	0.122303	0.0949238	9
Q5A_023515	Genetic information processing	Protein synthesis	tRNA and rRNA base modification	Ribosomal RNA small subunit methyltransferase B	X			1.64185	0.681772	0.715318	-0.552638	0.00066291	0.00250153	0.000868539	0.00134433	5	0.00152829	0.0034109		0.00246959	6	0.00183442	0.00204993	0.00273718	0.00220718	8	0.00190112	0.00128833	0.00186165	0.0016837	9
Q5A_010880	No classification	No classification	No classification	Hydroperoxy fatty acid reductase gpx1	X			1.0123	0.681887	0.0176389	-0.552396	0.0412643	0.0474703	0.0578844	0.048873	9	0.0430966	0.0440315		0.0435641	6	0.0561322	0.0431699	0.0491206	0.0494742	9	0.0204095	0.024176	0.0445318	0.0297058	9
Q5A_013525	Cellular processes	Cellular processes	Adaptations to atypical conditions	Universal stress protein E	X		X	0.898811	0.686357	-0.15391	-0.542969	0.00579527	0.00966875	0.00545605	0.00697336	8	0.00996775	0.0140443	0.0123594	0.0121238	9	0.00474868	0.00723832	0.0068162	0.00626773	9	0.00903705	0.00855929	0.00736749	0.00832128	9
Q5A_017490	Metabolism	Energy metabolism	Electron transport	NADH-quinone oxidoreductase subunit C/D	X			1.30793	0.687179	0.38729	-0.541242	0.00439167	0.00453234	0.00553881	0.00482094	9	0.00363585	0.00461931	0.0101917	0.00614895	7	0.00514359	0.0055364	0.00823642	0.00630547	9	0.00227262	0.00442741	0.00597626	0.00422543	9
Q5A_022660	Genetic information processing	Protein synthesis	Ribosomal proteins: synthesis and modification	30S ribosomal protein S9	X	X		0.717886	0.688986	-0.478172	-0.537454	0.251714	0.149244	0.154159	0.185039	9	0.195348	0.175488	0.350605	0.240481	9	0.14502	0.140824	0.112667	0.132837	9	0.20668	0.120316	0.170067	0.165688	9
Q5A_018645	Cellular processes	Cellular processes	Detoxification	Putative peroxiredoxin bcp	X			0.628895	0.691245	-0.669109	-0.532732	0.0290134	0.0437729	0.0172895	0.0300253	9	0.0160877	0.0242437	0.0351223	0.0251513	8	0.0180231	0.0177742	0.020851	0.0188827	9	0.0190175	0.0179649	0.0151747	0.0173857	9
Q5A_018245	Signal transduction	Signal transduction	PTS	Glucose-specific phosphotransferase enzyme IIA component	X	X	X	1.5301	0.692006	0.613622	-0.531143	0.0771062	0.080533	0.0997714	0.0858035	9	0.141077	0.150607	0.160764	0.150816	9	0.154356	0.136504	0.103003	0.131288	9	0.104836	0.0905439	0.117717	0.104366	9
Q5A_009435	Metabolism	Fatty acid and phospholipid metabolism	Biosynthesis	3-oxoacyl-[acyl-carrier-protein] synthase 3	X			0.949103	0.69206	-0.0753632	-0.531032	0.01518	0.0119444	0.0102296	0.0124514	7	0.0110192	0.0102272		0.0106232	6	0.0118218	0.0140961	0.00953504	0.0118176	9	0.00642966	0.00563	0.00999599	0.00735188	8
Q5A_008330	Genetic information processing	DNA metabolism	DNA replication, recombination, and repair	Cold shock-like protein CspD	X			0.780896	0.694733	-0.356798	-0.525469	0.00252798	0.0301602	0.0126883	0.0151255	7	0.00495105	0.00473599		0.00484352	5	0.00239224	0.0168836	0.0161585	0.0118114	7	0.00320437	0.00135806	0.00553244	0.00336495	5
Q5A_023155	Genetic information processing	DNA metabolism	DNA replication, recombination, and repair	Single-stranded DNA-binding protein	X			1.65347	0.695649	0.725495	-0.523569	0.00937124	0.0138482	0.0157432	0.0129876	8	0.00525266	0.0152617		0.0102572	6	0.0483218	0.00624772	0.00985397	0.0214745	9	0.00247993	0.00830875	0.0106174	0.00713537	7
Q5A_013590	No classification	No classification	No classification	hypothetical protein	X			0.656538	0.696205	-0.607049	-0.522415	0.00417835	0.00132002	0.00630493	0.00393443	7	0.00207294	0.00483192	0.00706723	0.00465736	6	0.00271187	0.00337191	0.00166553	0.0025831	8	0.00181835	0.00315566	0.00475344	0.00324248	9
Q5A_001600	Genetic information processing	Protein synthesis	Translation factors	Elongation factor P	X			0.970219	0.697847	-0.0436173	-0.519018	0.0155163	0.0126442	0.0149625	0.0143743	8	0.0179087	0.0135717	0.0171198	0.0162001	8	0.011136	0.0158029	0.0148998	0.0139462	9	0.0143213	0.00737306	0.0122211	0.0113052	9
Q5A_015960	No classification	No classification	No classification	hypothetical protein	X			1.33139	0.700667	0.412932	-0.5132	0.0103861	0.00126003	0.00395403	0.00520004	4	0.0101087	0.00803604		0.00907239	6	0.00575876	0.00866768	0.00634339	0.00692328	7		0.00175463	0.0109588	0.00635672	5
Q5A_023525	Cellular processes	Cellular processes	Adaptations to atypical conditions	Large-conductance mechanosensitive channel	X			1.01647	0.701743	0.0235682	-0.510986	0.0283994	0.0395578	0.0211908	0.029716	7	0.0322878	0.0364254	0.0892023	0.0526385	9	0.0218496	0.0351095	0.0336572	0.0302054	8	0.0457881	0.0436542	0.0213737	0.0369387	9
Q5A_020650	No classification	No classification	No classification	Thiol-disulfide interchange protein DsbC	X			0.97013	0.702523	-0.0437498	-0.509382	0.0103672	0.0137254	0.0102414	0.0114447	8	0.013196	0.0141312		0.0136636	6	0.00989949	0.0129978	0.0104112	0.0111028	9	0.00131274	0.0133161	0.0141682	0.009599	7
Q5A_011340	No classification	No classification	No classification	hypothetical protein	X		X	0.854559	0.705299	-0.226749	-0.503694	0.00630707	0.00776763	0.00534275	0.00647249	8	0.00700622	0.00705081		0.00702851	6	0.0040761	0.00564123	0.00687603	0.00553112	8		0.00374226	0.00617214	0.0049572	6
Q5A_004555	No classification	No classification	No classification	hypothetical protein	X			0.685875	0.705982	-0.543982	-0.502296	0.0264538	0.0179925	0.00958902	0.0180118	9	0.014432	0.0118094	0.00642648	0.0108893	9	0.00993979	0.0120247	0.015097	0.0123538	9	0.00518487	0.00791306	0.00996497	0.00768763	9
Q5A_016710	Metabolism	Energy metabolism	Pyruvate dehydrogenase	Acetoin-2,6-dichlorophenolindophenol oxidoreductase subunit beta	X			1.43767	0.706337	0.523733	-0.501572	0.0223096	0.0147329	0.0266713	0.0212379	8	0.0199247	0.0215055	0.0318007	0.0244103	9	0.0177228	0.0548194	0.0190572	0.0305331	9	0.0103464	0.0171841	0.0241952	0.0172419	9
Q5A_024585	Genetic information processing	Protein fate	Protein and peptide secretion and trafficking	Extracellular serine protease	X			0.880543	0.708491	-0.183534	-0.497179	0.00331686	0.00745404	0.00316847	0.00464646	9	0.00222364	0.00514999	0.00467184	0.00401516	8	0.00474878	0.00339843	0.00412701	0.0040914	9	0.00372596	0.00184822	0.00295992	0.0028447	9
Q5A_023615	Genetic information processing	Protein synthesis	Ribosomal proteins: synthesis and modification	50S ribosomal protein L14	X		X	0.994639	0.710346	-0.00775473	-0.493406	0.0346494	0.0568568	0.0361121	0.0425394	9	0.0461154	0.0472397	0.0473243	0.0468931	9	0.0413434	0.0381042	0.0474866	0.0423114	9	0.03452	0.0377041	0.027707	0.0333104	9
Q5A_020205	No classification	No classification	No classification	putative lipoprotein YgdR	X			0.912948	0.710486	-0.131396	-0.493121	0.00500968	0.011862	0.00900852	0.00862674	6	0.0136885	0.0110302		0.0123594	6	0.00864869	0.00654974	0.00842886	0.00787576	7	0.015144	0.00749129	0.00370827	0.00878118	5
Q5A_017675	Metabolism	Transport and binding proteins	Unknown substrate	hypothetical protein	X			0.914461	0.710903	-0.129007	-0.492276	0.00555864	0.00228303	0.00589678	0.00457948	6	0.00743478	0.00425623	0.0109568	0.00754927	8	0.00366784	0.00550246	0.00339298	0.00418776	8	0.00794461	0.00470129	0.00345449	0.0053668	9
Q5A_022235	Genetic information processing	DNA metabolism	DNA replication, recombination, and repair	DNA topoisomerase 4 subunit A	X			1.0497	0.711267	0.069979	-0.491536	0.00497652	0.00331486	0.00365697	0.00398278	6	0.00243061	0.00473068		0.00358065	6	0.00130152	0.00579809	0.00544259	0.00418073	9		0.00209277	0.00300083	0.0025468	6
Q5A_014080	Metabolism	Transport and binding proteins	Cations and iron carrying compounds	Periplasmic oligopeptide-binding protein	X			1.00835	0.713786	0.0119946	-0.486437	0.00643597	0.0144979	0.00613732	0.00902373	8	0.00565744	0.003214		0.00443572	6	0.00613294	0.00904462	0.0121196	0.00909906	9	0.00220115	0.00194031	0.005357	0.00316615	8
Q5A_007855	Signal transduction	Regulatory functions	Protein interactions	UTP--glucose-1-phosphate uridylyltransferase	X			1.10581	0.714569	0.145101	-0.484855	0.0113259	0.00913122	0.00940426	0.00995378	8	0.0119914	0.0095096		0.0107505	6	0.00858354	0.0114968	0.0129406	0.011007	9	0.00311615	0.00993131	0.00999842	0.00768196	9
Q5A_025285	Signal transduction	Regulatory functions	Other	GTP-binding protein TypA/BipA	X			0.899364	0.714752	-0.153023	-0.484486	0.0444288	0.066869	0.0362387	0.0491788	9	0.0424298	0.0439705	0.0935212	0.0599738	9	0.0327851	0.0399185	0.0599854	0.0442297	9	0.0595417	0.041243	0.0278145	0.0428664	9
Q5A_024925	Metabolism	Energy metabolism	Pentose phosphate pathway	Fructose-1,6-bisphosphatase 1 class 2	X			0.559547	0.71578	-0.837667	-0.482412	0.00136718	0.00431827	0.00517432	0.00361992	6	0.00442011	0.000982957		0.00270154	6	0.00065828	0.00185947	0.0035588	0.00202552	9	0.00206386	0.000978114	0.00275914	0.0019337	9
Q5A_009980	No classification	No classification	No classification	Chitin-binding protein CbpD	X			0.905909	0.716613	-0.142563	-0.480734	0.0135341	0.0330423	0.0206823	0.0224196	9	0.0201193	0.0261844	0.044559	0.0302876	8	0.018267	0.0215204	0.0211428	0.0203101	9	0.0166606	0.0265573	0.0218955	0.0217045	9
Q5A_004970	Genetic information processing	Protein fate	Degradation of proteins, peptides, and glycopeptides	ATP-dependent Clp protease proteolytic subunit	X	X		0.611111	0.718896	-0.710494	-0.476145	0.149617	0.113849	0.0861067	0.116524	9	0.0760091	0.0740832	0.0869572	0.0790165	8	0.0623923	0.0777317	0.0735038	0.0712093	9	0.0764637	0.0509444	0.043006	0.0568047	9
Q5A_016350	No classification	No classification	No classification	AMP nucleosidase	X			1.00662	0.719927	0.00952192	-0.474077	0.000632345	0.00575821	0.00216121	0.00285059	7	0.00260422	0.00359662		0.00310042	6	0.00156843	0.00270437	0.0043356	0.00286947	9	0.0026209	0.00185372	0.00222161	0.00223208	8
Q5A_005420	Genetic information processing	Protein fate	Protein modification and repair	Peptidyl-prolyl cis-trans isomerase B	X			1.39581	0.721357	0.481103	-0.471214	0.0355305	0.0730809	0.0779651	0.0621921	9	0.0789727	0.0820716	0.144658	0.101901	8	0.0893022	0.0700097	0.101113	0.0868084	9	0.129305	0.0432751	0.0479407	0.0735068	9
Q5A_000150	No classification	No classification	No classification	hypothetical protein	X			1.23583	0.721698	0.305485	-0.470533	0.0177396	0.00822537	0.0126798	0.0128816	9	0.0181984	0.0137465	0.00990139	0.0139488	7	0.0145973	0.0185959	0.0145653	0.0159195	9	0.00683553	0.00910518	0.0142597	0.0100668	9
Q5A_018965	Genetic information processing	Protein fate	Protein and peptide secretion and trafficking	Extracellular serine protease	X			0.696278	0.721831	-0.522264	-0.470267	0.0061768	0.00811459	0.00518227	0.00649122	9	0.00366544	0.00306987	0.00639962	0.00437831	8	0.00282452	0.00620188	0.00453269	0.0045197	9	0.00428687	0.00325415	0.00194018	0.0031604	8
Q5A_004975	Genetic information processing	Protein fate	Degradation of proteins, peptides, and glycopeptides	ATP-dependent Clp protease ATP-binding subunit ClpX	X			1.18206	0.722255	0.241297	-0.469419	0.0053472	0.00635951	0.00857202	0.00675958	8	0.00949302	0.00534923	0.00475578	0.00653268	8	0.00781984	0.00680727	0.00934346	0.00799019	9	0.00473206	0.00475673	0.004666	0.00471826	9
Q5A_019390	Genetic information processing	Transcription	Transcription factors	ECF RNA polymerase sigma-E factor	X			1.3026	0.726229	0.381397	-0.461503	0.000904118	0.0016803	0.00136094	0.00131512	5	0.00164719	0.00170976		0.00167847	5	0.00162701	0.00196899	0.00154324	0.00171308	9	0.000894682	0.000961678	0.00180051	0.00121896	7
Q5A_000695	Cell structure	Cell envelope	Biosynthesis and degradation of surface polysaccharides and lipopolysaccharides	UDP-N-acetyl-D-glucosamine 6-dehydrogenase	X			1.10041	0.726415	0.138035	-0.461133	0.00553132	0.00355237	0.00331426	0.00413265	8	0.0041818	0.00500589		0.00459385	6	0.00340649	0.00491579	0.00532049	0.00454759	9	0.00394565	0.00333005	0.00273542	0.00333704	9
Q5A_011755	No classification	No classification	No classification	L-glyceraldehyde 3-phosphate reductase	X		X	0.881975	0.726825	-0.181191	-0.46032	0.00519266	0.0016093	0.00242666	0.00307621	6	0.00312401	0.00360134		0.00336267	6	0.00252241	0.00281406	0.00280294	0.00271314	8	0.00203195	0.00256277	0.00273751	0.00244408	9
Q5A_013535	Metabolism	Energy metabolism	Electron transport	NAD(P) transhydrogenase subunit alpha	X		X	1.09754	0.728579	0.13427	-0.456842	0.00205901	0.00320834	0.0028966	0.00272131	8	0.00414607	0.00370059		0.00392333	6	0.00170009	0.00348368	0.00377646	0.00298674	9	0.00238698	0.00313107	0.00305731	0.00285846	7
Q5A_000135	Genetic information processing	Protein synthesis	tRNA aminoacylation	Glycine--tRNA ligase alpha subunit	X			0.937571	0.7292	-0.0930006	-0.455615	0.00722141	0.0194755	0.0160556	0.0142508	8	0.00864682	0.0150091	0.00394512	0.00920036	7	0.0138998	0.010191	0.0159926	0.0133611	9	0.00391007	0.00712462	0.009092	0.0067089	8
Q5A_000160	Metabolism	Energy metabolism	Sugars	Mannitol-1-phosphate 5-dehydrogenase	X			1.17424	0.730633	0.231722	-0.452781	0.00616556	0.00541467	0.00434474	0.00530832	8	0.0132265	0.0106202	0.00608172	0.00997614	8	0.00544303	0.0061982	0.00705844	0.00623322	9	0.00728091	0.0040464	0.0105394	0.0072889	9
Q5A_010690	Genetic information processing	Protein fate	Degradation of proteins, peptides, and glycopeptides	Tail-specific protease	X		X	0.462823	0.730654	-1.11147	-0.45274		0.0061954	0.000953955	0.00357468	6	0.00219396	0.00248546		0.00233971	6	0.00123428	0.00108678	0.00264228	0.00165444	9	0.00210193	0.00106393	0.00196269	0.00170952	6
Q5A_013125	No classification	No classification	No classification	hypothetical protein	X			1.07197	0.731229	0.100266	-0.451605	0.00206225	0.00373973	0.0047653	0.00352243	6	0.00278653	0.00482898		0.00380776	6	0.00347183	0.0028205	0.00503549	0.00377594	9	0.00362221	0.00123352	0.00349729	0.00278434	7
Q5A_011545	Metabolism	Biosynthesis of cofactors, prosthetic groups, and carriers	Other	1-deoxy-D-xylulose-5-phosphate synthase	X	X	X	0.41811	0.732114	-1.25805	-0.449859	0.0123193	0.0104149	0.00715917	0.00996444	8	0.00544754	0.0053249	0.00542253	0.00539832	9	0.00253632	0.00411422	0.00584815	0.00416623	9	0.00448463	0.00415888	0.00321306	0.00395219	9
Q5A_020055	No classification	No classification	No classification	LOG family protein YgdH	X			1.01106	0.732479	0.0158694	-0.449141	0.0119581	0.0101488	0.00779744	0.00996809	9	0.0103666	0.00850755	0.0288484	0.0159075	8	0.0100082	0.0100988	0.010128	0.0100783	9	0.0143631	0.00828999	0.0123027	0.0116519	9
Q5A_010025	Genetic information processing	DNA metabolism	DNA replication, recombination, and repair	Transcription-repair-coupling factor	X	X		1.29675	0.733944	0.374901	-0.446257	0.00133386	0.00249617	0.00228519	0.00203841	7	0.0023028	0.00244284	0.00169458	0.00214674	7	0.00275099	0.00254115	0.00263778	0.00264331	7	0.00159461	0.00204585	0.00108631	0.00157559	9
Q5A_008490	Genetic information processing	Protein synthesis	Ribosomal proteins: synthesis and modification	30S ribosomal protein S1	X			1.09106	0.734397	0.125733	-0.445368	0.118633	0.181234	0.125346	0.141738	9	0.149864	0.176582	0.194251	0.173565	9	0.142956	0.149706	0.171273	0.154645	9	0.150353	0.122241	0.109803	0.127466	9
Q5A_023000	Cell structure	Cell envelope	Biosynthesis and degradation of murein sacculus and peptidoglycan	Rod shape-determining protein MreB	X		X	1.20696	0.738512	0.271377	-0.437307	0.00521912	0.0058796	0.00634518	0.00581463	7	0.00772426	0.00770627		0.00771527	6	0.00514235	0.00855406	0.00735767	0.00701803	9		0.00396716	0.00742848	0.00569782	6
Q5A_001120	Metabolism	Biosynthesis of cofactors, prosthetic groups, and carriers	Menaquinone and ubiquinone	Ubiquinone/menaquinone biosynthesis C-methyltransferase UbiE	X		X	0.904106	0.738537	-0.145437	-0.437258	0.00523344	0.00257956	0.0107353	0.00618278	6	0.00963073	0.00558348	0.00617915	0.00713112	7	0.00807655	0.00601624	0.00267686	0.00558988	9	0.00544954	0.00493216	0.00541808	0.0052666	9
Q5A_003690	Genetic information processing	DNA metabolism	DNA replication, recombination, and repair	Proline dehydrogenase 1	X			0.95687	0.73911	-0.063605	-0.436139	0.00818626	0.0141411	0.0167128	0.0130134	9	0.0113047	0.0179245	0.00703333	0.0120875	9	0.0139633	0.0110343	0.0123587	0.0124521	9	0.0107149	0.00762829	0.00845881	0.00893399	9
Q5A_019850	Cell structure	Cell envelope	Other	D-methionine-binding lipoprotein MetQ	X			0.804423	0.740731	-0.313973	-0.432979	0.0292361	0.0646263	0.0246137	0.0394921	9	0.0296021	0.0347124	0.00795887	0.0240911	7	0.0233225	0.0361118	0.0358706	0.0317683	9	0.00781214	0.0197305	0.0259924	0.017845	8
Q5A_006945	Cellular processes	Cellular processes	Other	Autoinducer 2 kinase LsrK	X			0.945655	0.742253	-0.0806147	-0.430016	0.0049487	0.0041625	0.0024735	0.00386157	9	0.00388792	0.00258795	0.0113203	0.00593206	8	0.00368578	0.00308092	0.00418843	0.00365171	8	0.0058472	0.00346275	0.00389932	0.00440309	9
Q5A_001825	Metabolism	Central intermediary metabolism	Sulfur metabolism	3'(2'),5'-bisphosphate nucleotidase CysQ	X			0.859465	0.743939	-0.218489	-0.426744	0.022646	0.014436	0.0123866	0.0164895	9	0.0217978	0.0156435		0.0187207	6	0.0132172	0.0144065	0.0148928	0.0141722	9	0.00639953	0.0153585	0.020023	0.013927	9
Q5A_000155	Signal transduction	Signal transduction	PTS	PTS system mannitol-specific EIICBA component	X			0.855888	0.747019	-0.224506	-0.420783	0.00186379	0.00398924	0.00198156	0.00261153	7	0.00506004	0.00667856	0.00668207	0.00614022	9	0.00205822	0.00193318	0.00271414	0.00223518	9	0.00743171	0.00329302	0.00303586	0.00458686	9
Q5A_008690	Metabolism	Fatty acid and phospholipid metabolism	Biosynthesis	3-oxoacyl-[acyl-carrier-protein] synthase 2	X			0.768516	0.747425	-0.379853	-0.42	0.0191906	0.0130432	0.00818129	0.0134717	9	0.0114011	0.0135426		0.0124719	6	0.00822663	0.0124108	0.0104222	0.0103532	9	0.00500773	0.00675251	0.0162051	0.00932179	9
Q5A_014100	Metabolism	Energy metabolism	Sugars	Aldehyde-alcohol dehydrogenase	X		X	1.19778	0.747461	0.260361	-0.41993	0.00635261	0.0069267	0.00654146	0.00660692	9	0.00979357	0.0093486	0.00926756	0.00946991	8	0.00614782	0.00842871	0.00916436	0.00791363	9	0.00554155	0.00925926	0.00643436	0.00707839	9
Q5A_024820	Metabolism	Amino acid biosynthesis	Glutamate family	Acetylglutamate kinase	X			1.33323	0.747766	0.414927	-0.419341	0.00508896	0.00250416	0.00649387	0.00469566	6	0.00755193	0.0046744	0.00783584	0.00668739	9	0.00634451	0.00620616	0.00623055	0.00626041	9	0.00496968	0.00549356	0.00453858	0.0050006	6
Q5A_001135	Genetic information processing	Protein fate	Protein and peptide secretion and trafficking	Sec-independent protein translocase protein TatA	X			0.754252	0.749576	-0.406881	-0.415854	0.00498735	0.00797933	0.00734912	0.00677193	6	0.00811596	0.00647926		0.00729761	6	0.00637857	0.00466857	0.00427609	0.00510775	9	0.00457179	0.00548869	0.00634985	0.00547011	9
Q5A_024055	Signal transduction	Regulatory functions	DNA interactions	Transcriptional regulatory protein OmpR	X			0.831054	0.750177	-0.266986	-0.414697	0.0194663	0.028888	0.0216399	0.0233314	8	0.0240671	0.0279666	0.0118767	0.0213035	9	0.0149924	0.0187718	0.0244048	0.0193897	9	0.0122711	0.0123083	0.0233647	0.0159814	9
Q5A_020820	Cellular processes	Cellular processes	Cell division	Cell division protein ZapA	X			0.782313	0.750459	-0.354182	-0.414156	0.00883985	0.0188747	0.0115286	0.0130811	9	0.0112825	0.00887011	0.0167357	0.0122961	7	0.00740665	0.011212	0.0120818	0.0102335	9	0.00910337	0.00645117	0.0121287	0.00922773	8
Q5A_021175	Metabolism	Central intermediary metabolism	Other	Carbonic anhydrase 2	X			1.05383	0.752505	0.0756398	-0.410228	0.00442413	0.00775291	0.00643914	0.00620539	7	0.00496317	0.00454829		0.00475573	6	0.00430151	0.00769809	0.00761866	0.00653942	9	0.00257223	0.0024149	0.005749	0.00357871	8
Q5A_025490	Metabolism	Energy metabolism	ATP-proton motive force interconversion	ATP synthase subunit beta	X			0.944418	0.753878	-0.082503	-0.407597	0.152207	0.136369	0.159896	0.149491	9	0.18584	0.18854	0.105108	0.159829	9	0.123188	0.158667	0.14169	0.141182	9	0.121242	0.120744	0.119489	0.120492	9
Q5A_009945	No classification	No classification	No classification	Ribosome-binding ATPase YchF	X			1.30853	0.757739	0.387942	-0.400228	0.00435715	0.0123865	0.00803039	0.00825803	9	0.00926717	0.00817907	0.00588397	0.00777674	7	0.00865796	0.0117551	0.0120045	0.0108058	9	0.00293576	0.00614247	0.00859997	0.00589274	9
Q5A_019160	Genetic information processing	Protein fate	Protein folding and stabilization	Chaperone protein HscA	X			1.56617	0.760789	0.647244	-0.394431	0.00112591	0.00192673	0.0115459	0.00486618	7	0.00547678	0.0104776	0.00251068	0.00615503	8	0.0137561	0.0026237	0.00648408	0.00762128	9	0.0110261	0.00138577	0.00163617	0.00468268	9
Q5A_023595	Genetic information processing	Protein synthesis	Ribosomal proteins: synthesis and modification	30S ribosomal protein S8	X			0.739273	0.762075	-0.43582	-0.391995	0.174194	0.118491	0.12833	0.140338	8	0.124171	0.118577	0.237997	0.160248	9	0.0893117	0.120059	0.101874	0.103748	9	0.135415	0.114398	0.116551	0.122121	9
Q5A_025475	Metabolism	Energy metabolism	ATP-proton motive force interconversion	ATP synthase subunit delta	X			1.07353	0.762366	0.102368	-0.391443	0.0206327	0.0259791	0.0227783	0.02313	9	0.0306302	0.0317484	0.0247758	0.0290515	9	0.0252708	0.0253541	0.0238678	0.0248309	9	0.0250428	0.0161723	0.0252286	0.0221479	9
Q5A_023725	Genetic information processing	Protein fate	Protein modification and repair	FKBP-type peptidyl-prolyl cis-trans isomerase FkpA	X		X	0.961612	0.763156	-0.0564727	-0.38995	0.0285348	0.0673539	0.0615159	0.0524682	9	0.0528016	0.0568027	0.0600654	0.0565566	9	0.0418922	0.0567107	0.0527594	0.0504541	9	0.0486642	0.0507263	0.0300939	0.0431615	9
Q5A_025295	Signal transduction	Signal transduction	Two-component systems	Nitrogen regulation protein NR(II)	X			0.210338	0.766329	-2.24922	-0.383964	0.036199	0.0114023	0.0019691	0.0165235	6	0.00863958	0.00150896	0.00793505	0.00602786	7	0.0029413	0.00409484	0.00339037	0.0034755	9	0.00851198	0.00275893	0.00258707	0.00461933	8
Q5A_008710	No classification	No classification	No classification	Macrodomain Ter protein	X			0.638994	0.767968	-0.646127	-0.380882		0.006357	0.00379132	0.00507416	5	0.00436209	0.00621279		0.00528744	6	0.00295407	0.00224352	0.00452947	0.00324235	7	0.00478768	0.00277667	0.00461741	0.00406059	8
Q5A_008190	Metabolism	Transport and binding proteins	Amino acids, peptides and amines	Putrescine-binding periplasmic protein	X			0.928613	0.768317	-0.106851	-0.380226	0.0132642	0.031678	0.0138866	0.0196096	9	0.029078	0.020096	0.0107109	0.0199616	9	0.01819	0.0121884	0.0242508	0.0182098	9	0.00956068	0.0127121	0.0237378	0.0153369	9
Q5A_011345	No classification	No classification	No classification	hypothetical protein	X	X		0.771421	0.768899	-0.374409	-0.379134	0.0151213	0.0183239	0.0136573	0.0157008	9	0.0147907	0.0181126	0.00450797	0.0124704	8	0.010606	0.0120749	0.013655	0.012112	9	0.00424114	0.00946106	0.0150632	0.00958848	9
Q5A_003260	Genetic information processing	Protein synthesis	tRNA and rRNA base modification	Ribosomal RNA small subunit methyltransferase H	X			0.614835	0.769063	-0.701729	-0.378826	0.00662656	0.0229386	0.00852842	0.0126978	9	0.00615238	0.00472947		0.00544093	6	0.00557062	0.00762399	0.0102266	0.00780708	9	0.00205839	0.00487214	0.00562272	0.00418442	7
Q5A_003320	Cellular processes	Cellular processes	Cell division	Cell division protein FtsA	X			1.66456	0.769365	0.735139	-0.37826	0.00341847	0.00440126	0.00100046	0.00294006	5	0.00245126	0.00581832	0.00221439	0.00349465	7		0.00405683	0.00573098	0.0048939	6	0.00154758	0.0031056	0.00341282	0.00268866	9
Q5A_014130	Cell structure	Cell envelope	Biosynthesis and degradation of surface polysaccharides and lipopolysaccharides	UTP--glucose-1-phosphate uridylyltransferase	X			1.69818	0.769458	0.763992	-0.378085	0.00198697	0.000812381	0.004174	0.00232445	5	0.00487168	0.00333439	0.00338034	0.00386214	8	0.0034284	0.00388309	0.00453053	0.00394734	9	0.00309434	0.00350767	0.00231324	0.00297175	9
Q5A_017575	No classification	No classification	No classification	D-erythro-7,8-dihydroneopterin triphosphate epimerase	X			1.20018	0.770126	0.263252	-0.376834	0.00792787	0.00529918	0.00870759	0.00731155	8	0.0065957	0.00847385		0.00753478	6	0.00998072	0.00838308	0.00796176	0.00877518	8	0.00450641	0.00653801	0.00636376	0.00580273	9
Q5A_010810	Metabolism	Transport and binding proteins	Other	Vitamin B12-binding protein	X			0.999831	0.77213	-0.000244148	-0.373084	0.00741609	0.0132982	0.00822477	0.00964635	9	0.00941715	0.0106113	0.00871307	0.00958049	8	0.00649637	0.0111728	0.011265	0.00964472	9	0.0063559	0.00524795	0.0105883	0.00739739	9
Q5A_002860	Metabolism	Energy metabolism	Fermentation	Zinc-type alcohol dehydrogenase-like protein	X		X	0.877683	0.772285	-0.188228	-0.372794	0.0268686	0.0401339	0.0234964	0.0301663	9	0.0275532	0.0317453	0.0257341	0.0283442	8	0.0290193	0.0224629	0.0279472	0.0264765	9	0.0247464	0.0175248	0.0233981	0.0218898	9
Q5A_017070	No classification	No classification	No classification	Tagatose-6-phosphate kinase	X	X		0.642823	0.774028	-0.637507	-0.369542	0.0595381	0.0463492	0.0331967	0.0463613	8	0.0364315	0.0321428	0.0746198	0.0477314	8	0.0313884	0.0263363	0.0316816	0.0298021	9	0.0452873	0.0440602	0.0214888	0.0369454	9
Q5A_020635	Genetic information processing	Protein synthesis	tRNA aminoacylation	Lysine--tRNA ligase	X			0.996294	0.774506	-0.0053571	-0.368651	0.0200278	0.0171625	0.0184046	0.0185316	9	0.0202079	0.015833	0.00860583	0.0148822	9	0.0196705	0.0167624	0.0189559	0.018463	9	0.00753213	0.010898	0.016149	0.0115264	9
Q5A_022750	Cell structure	Cell envelope	Biosynthesis and degradation of surface polysaccharides and lipopolysaccharides	Lipopolysaccharide export system ATP-binding protein LptB	X			0.803585	0.774678	-0.315478	-0.368332	0.00212646	0.0022855	0.00139228	0.00193475	7	0.00172954	0.00197413	0.00498995	0.00289788	9	0.000983351	0.00153274	0.0021481	0.00155473	8	0.00322936	0.00233198	0.00117342	0.00224492	9
Q5A_001280	Genetic information processing	Protein synthesis	Translation factors	Elongation factor Tu	X	X		0.774065	0.775802	-0.369473	-0.366239	0.506842	0.378766	0.359394	0.415001	9	0.418256	0.39983	0.55443	0.457505	9	0.332495	0.294732	0.336487	0.321238	9	0.352021	0.416449	0.29633	0.354934	9
Q5A_023690	Genetic information processing	Protein synthesis	Translation factors	Elongation factor G	X			0.725148	0.778458	-0.463652	-0.361308	0.404741	0.356892	0.236268	0.332634	9	0.242867	0.290117	0.0574766	0.19682	8	0.233963	0.226191	0.263472	0.241209	9	0.0541587	0.179061	0.22643	0.153216	9
Q5A_018035	Metabolism	Central intermediary metabolism	Other	Indole-3-pyruvate decarboxylase	X			0.662779	0.779529	-0.5934	-0.359325	0.00442592	0.00183352	0.00135784	0.00253909	6	0.00511708	0.00353262	0.0052935	0.00464773	7	0.00130119		0.00206452	0.00168286	4	0.00333042	0.00111525	0.00642346	0.00362304	7
Q5A_022730	Metabolism	Energy metabolism	Sugars	Arabinose 5-phosphate isomerase KdsD	X			1.25061	0.779903	0.322629	-0.358634	0.00110674	0.00415467	0.00216498	0.00247546	8	0.00197173	0.00175571	0.00253089	0.00208611	8	0.00257604	0.00321308	0.00349839	0.00309584	9	0.0022744	0.00150113	0.00110536	0.00162696	9
Q5A_001385	Genetic information processing	DNA metabolism	DNA replication, recombination, and repair	DNA-binding protein HU-alpha	X			0.722526	0.780749	-0.468878	-0.357069	0.161669	0.133582	0.256831	0.184027	8	0.219398	0.183686	0.0779896	0.160358	9	0.0431073	0.195798	0.159988	0.132965	9	0.0935342	0.106716	0.175348	0.125199	9
Q5A_020000	Genetic information processing	Protein synthesis	Ribosomal proteins: synthesis and modification	30S ribosomal protein S2	X		X	0.858317	0.780765	-0.220418	-0.357041	0.0919216	0.146862	0.118007	0.11893	9	0.12295	0.103355	0.0942647	0.106856	9	0.107423	0.0992721	0.0995446	0.10208	9	0.0927808	0.0825082	0.0750002	0.0834297	9
Q5A_018040	No classification	No classification	No classification	L-glyceraldehyde 3-phosphate reductase	X			1.36515	0.783467	0.449056	-0.352056		0.000424563	0.000986015	0.000705289	4	0.00128056	0.0015943		0.00143743	4	0.0008429	0.000964555	0.00108101	0.000962823	8	0.00126995	0.00116166	0.000946924	0.00112618	9
Q5A_002285	No classification	No classification	No classification	hypothetical protein	X		X	1.06664	0.78476	0.0930723	-0.349676	0.00235066	0.00518157	0.00275397	0.00342873	8	0.00208503	0.00210834		0.00209668	6	0.00300176	0.00323734	0.00473256	0.00365722	9	0.0016739	0.00175975	0.00150253	0.00164539	9
Q5A_011205	Signal transduction	Regulatory functions	DNA interactions	HTH-type transcriptional repressor PurR	X			1.21181	0.785206	0.277158	-0.348857	0.00135852	0.00316748	0.00167632	0.00206744	4	0.00363511	0.00262365	0.00229443	0.00285106	7	0.00143133	0.00272651	0.00335817	0.00250534	9	0.0020562	0.00240955	0.00225027	0.00223867	9
Q5A_011730	No classification	No classification	No classification	hypothetical protein	X			0.886086	0.787552	-0.174482	-0.344552	0.0336511	0.0258028	0.0194604	0.0263048	9	0.0352711	0.024083	0.0580775	0.0391439	8	0.0267524	0.0246834	0.0184891	0.0233083	9	0.0284442	0.0341703	0.0298691	0.0308279	9
Q5A_023555	Genetic information processing	Protein synthesis	Ribosomal proteins: synthesis and modification	30S ribosomal protein S4	X	X	X	0.881827	0.788502	-0.181432	-0.342814	0.218513	0.234856	0.218825	0.224065	9	0.185295	0.235654	0.230326	0.217092	9	0.206222	0.189114	0.197424	0.197587	9	0.170608	0.184926	0.157997	0.171177	9
Q5A_022705	Metabolism	transport and binding proteins	Other	putative phospholipid-binding protein MlaC	X		X	0.768804	0.788872	-0.379312	-0.342138	0.0231314	0.0183039	0.0183324	0.0199226	9	0.0192965	0.0213408	0.0201339	0.0202571	9	0.0109738	0.0160677	0.0189082	0.0153166	9	0.0129275	0.0187828	0.0162304	0.0159802	9
Q5A_014890	Metabolism	Energy metabolism	Amino acids and amines	N-succinylarginine dihydrolase	X			1.25968	0.790107	0.333058	-0.339879	0.00666489	0.00630736	0.00771336	0.0068952	8	0.015217	0.0159544	0.0131125	0.0147613	9	0.0123527	0.00610688	0.0075977	0.00868575	9	0.00764797	0.0116994	0.0156416	0.011663	9
Q5A_014625	Genetic information processing	Protein synthesis	tRNA aminoacylation	Arginine--tRNA ligase	X	X		1.36456	0.790283	0.44844	-0.339558	0.0081463	0.0128576	0.0131418	0.0113819	8	0.0129766	0.0143865	0.0100629	0.0124753	8	0.0137384	0.0152269	0.0176285	0.0155313	9	0.00591653	0.00977641	0.0138842	0.00985904	9
Q5A_008700	Metabolism	Fatty acid and phospholipid metabolism	Biosynthesis	3-hydroxydecanoyl-[acyl-carrier-protein] dehydratase	X			0.992445	0.790424	-0.0109413	-0.339301	0.0119655	0.0111496	0.00897242	0.0106958	9	0.0093954	0.00570525	0.0153093	0.0101367	9	0.00596715	0.0133611	0.0125168	0.010615	9	0.00665357	0.00711578	0.0102674	0.00801226	9
Q5A_002360	No classification	No classification	No classification	Cytosol aminopeptidase	X			1.23225	0.79114	0.301295	-0.337995	0.0171771	0.0240807	0.0161189	0.0191256	9	0.027003	0.0197655	0.0174143	0.0213943	9	0.0224214	0.0219624	0.0263187	0.0235675	9	0.00938928	0.0235825	0.0178058	0.0169258	9
Q5A_004460	Cellular processes	Cellular processes	Adaptations to atypical conditions	Phenylacetaldehyde dehydrogenase	X			0.765123	0.791176	-0.386236	-0.337929	0.00736503	0.00471692	0.0040962	0.00539272	9	0.00494406	0.00562273	0.0113002	0.00728901	8	0.00646831	0.00192479	0.00398518	0.00412609	9	0.00723628	0.00496558	0.0050988	0.00576689	9
Q5A_020830	Metabolism	Amino acid biosynthesis	Serine family	D-3-phosphoglycerate dehydrogenase	X		X	1.1985	0.792193	0.261226	-0.336076	0.0215703	0.0650996	0.033214	0.0399613	9	0.0253232	0.0274161	0.0320956	0.0282783	9	0.0393303	0.0519554	0.0523948	0.0478935	9	0.0242328	0.0213161	0.0216567	0.0224019	9
Q5A_003515	Metabolism	Central intermediary metabolism	Sulfur metabolism	Sulfide dehydrogenase [flavocytochrome c] flavoprotein chain	X			0.829987	0.79318	-0.268839	-0.334279		0.00230353	0.00192347	0.0021135	5	0.00307278	0.00209065		0.00258172	6	0.000559529	0.00163833	0.00306468	0.00175418	4		0.00169134	0.00240419	0.00204777	4
Q5A_002870	Metabolism	Transport and binding proteins	Other	Energy-dependent translational throttle protein EttA	X			1.2807	0.793808	0.356935	-0.333138	0.00537751	0.0132151	0.00690319	0.00849859	9	0.0099336	0.00804174	0.0120751	0.0100168	9	0.00766505	0.00985843	0.015129	0.0108842	9	0.0138618	0.00789098	0.00210155	0.00795143	9
Q5A_023635	Genetic information processing	Protein synthesis	Ribosomal proteins: synthesis and modification	30S ribosomal protein S3	X			1.06851	0.793848	0.0955973	-0.333064	0.106627	0.163526	0.17193	0.147361	9	0.216213	0.222243	0.0334959	0.157317	9	0.17056	0.150542	0.151267	0.157457	9	0.0705763	0.148481	0.155601	0.124886	9
Q5A_010220	Genetic information processing	Mobile and extrachromosomal element functions	Plasmid functions	hypothetical protein	X			1.51859	0.794985	0.602732	-0.331	0.00087282	0.00242501	0.00409728	0.00246504	6	0.00332836	0.00343778	0.00585573	0.00420729	7	0.00424375	0.00388332	0.00310306	0.00374338	8	0.0027808	0.00327187	0.00398153	0.00334473	9
Q5A_013910	No classification	No classification	No classification	putative oxidoreductase YciK	X			1.21248	0.795475	0.277959	-0.330112	0.000765298	0.000909277	0.00113099	0.000935187	4	0.000891942	0.000971299		0.000931621	6	0.000691122	0.00140259	0.00130798	0.00113389	9	0.000670503	0.000890937	0.000661802	0.000741081	6
Q5A_009935	Genetic information processing	DNA metabolism	DNA replication, recombination, and repair	DNA replication and repair protein RecF	X			1.29139	0.796971	0.368924	-0.327401	0.00374806	0.00943892	0.00490322	0.00603006	6	0.00656643	0.00423237		0.0053994	6	0.00923118	0.00701159	0.00711871	0.00778716	7	0.00286228	0.00777619	0.00227103	0.00430316	6
Q5A_014410	No classification	No classification	No classification	Long-chain-fatty-acid--CoA ligase	X			1.43546	0.798252	0.521517	-0.325084	0.0014364	0.0053388	0.00789889	0.00489137	6	0.02011	0.00293767		0.0115238	6	0.00326461	0.00458795	0.0132116	0.00702138	9	0.0171188	0.00389	0.006588	0.00919893	8
Q5A_020765	Metabolism	Energy metabolism	Amino acids and amines	Glycine dehydrogenase (decarboxylating)	X	X		1.36522	0.798297	0.449137	-0.325002	0.00823221	0.00807744	0.00759685	0.00796883	9	0.00531635	0.00544926	0.000917882	0.0038945	7	0.0114518	0.010755	0.0104309	0.0108792	9	0.00233903	0.00220574	0.00478213	0.00310897	7
Q5A_023010	No classification	No classification	No classification	putative acrylyl-CoA reductase AcuI	X			0.964509	0.799595	-0.0521333	-0.322659	0.00670452	0.0127661	0.0115973	0.010356	7	0.00813567	0.0106264	0.00502246	0.00792818	7	0.0127901	0.00630381	0.0108713	0.00998842	9	0.0055669	0.00517983	0.00827126	0.00633933	8
Q5A_007755	Metabolism	Transport and binding proteins	Carbohydrates, organic alcohols, and acids	D-galactose-binding periplasmic protein	X			0.960617	0.800739	-0.0579661	-0.320596	0.137119	0.124188	0.129181	0.130163	9	0.156228	0.13807	0.160408	0.151569	9	0.12412	0.132328	0.118661	0.125036	9	0.122095	0.101956	0.140049	0.121367	9
Q5A_014335	Cell structure	Cell envelope	Biosynthesis and degradation of murein sacculus and peptidoglycan	Alanine racemase, catabolic	X			0.935425	0.801387	-0.0963054	-0.319429	0.00571412	0.00755236	0.00924606	0.00750418	6	0.00640975	0.00568298	0.00587619	0.00598964	7	0.00453518	0.00871482	0.0078088	0.0070196	9	0.00762814	0.00227784	0.00449408	0.00480002	8
Q5A_017495	Metabolism	Energy metabolism	Electron transport	NADH-quinone oxidoreductase subunit B	X			1.16541	0.803481	0.220835	-0.315663	0.00218545	0.00568654	0.00476618	0.00421272	7	0.00112448	0.005824		0.00347424	4	0.00482963	0.00749038	0.00240862	0.00490954	8	0.00291401	0.0018279	0.00363256	0.00279149	6
Q5A_019995	Genetic information processing	Protein synthesis	Translation factors	Elongation factor Ts	X			0.929617	0.804422	-0.105291	-0.313976	0.11456	0.0932086	0.0963099	0.10136	9	0.102169	0.108898	0.16646	0.125842	9	0.101108	0.0842307	0.0973384	0.0942257	9	0.121923	0.101441	0.0803266	0.10123	9
Q5A_025015	Metabolism	Energy metabolism	Other	Glycerol-3-phosphate dehydrogenase [NAD(P)+]	X			0.825434	0.806839	-0.276774	-0.309647	0.00434144	0.00311683	0.00354457	0.00366761	7	0.00426056	0.00432434		0.00429245	6	0.00258852	0.00297953	0.00351408	0.00302738	9	0.00326229	0.00278357	0.0043441	0.00346332	9
Q5A_006770	Metabolism	Energy metabolism	Amino acids and amines	Adenosylhomocysteinase	X			0.377363	0.807005	-1.40597	-0.309351		0.00452568	0.00165574	0.00309071	4	0.000914798	0.0022286		0.0015717	4	0.00152158	0.000573992	0.00140339	0.00116632	7		0.000982182	0.00155456	0.00126837	5
Q5A_002930	Metabolism	Amino acid biosynthesis	Aspartate family	Bifunctional aspartokinase/homoserine dehydrogenase 1	X			1.2257	0.807273	0.293607	-0.308871	0.010228	0.0119073	0.0101317	0.0107557	8	0.0166296	0.0178637	0.014276	0.0162564	9	0.00795532	0.0163126	0.0152817	0.0131832	9	0.0187012	0.0104561	0.0102128	0.0131234	9
Q5A_014345	No classification	No classification	No classification	hypothetical protein	X			0.925977	0.807458	-0.110952	-0.30854	0.00439047	0.00797196	0.00314487	0.0051691	7	0.00238867	0.00213043	0.00579713	0.00343875	8	0.0021673	0.00558669	0.00660541	0.00478647	9	0.00307151	0.00305101	0.00220741	0.00277664	9
Q5A_006440	Cell structure	Cell envelope	Other	Outer membrane protein assembly factor BamD	X			0.948522	0.80801	-0.0762474	-0.307556	0.0112949	0.00887996	0.0113769	0.0105173	9	0.00979923	0.00933025		0.00956474	6	0.0116618	0.0096964	0.00856939	0.00997585	9	0.00228404	0.00929654	0.0116046	0.0077284	9
Q5A_011325	No classification	No classification	No classification	hypothetical protein	X			0.723433	0.809371	-0.467068	-0.305126	0.0244502	0.0225334	0.0179459	0.0216432	9	0.0207268	0.028583	0.0329387	0.0274162	9	0.0127052	0.0148198	0.0194471	0.0156574	9	0.0250611	0.0227099	0.0187986	0.0221899	9
Q5A_023255	No classification	No classification	No classification	hypothetical protein	X			1.1032	0.809587	0.141695	-0.304742	0.00715544	0.00629141	0.0135715	0.00900612	7	0.018525	0.0156182		0.0170716	6	0.0105237	0.00985753	0.00942546	0.00993555	9	0.00275447	0.0108877	0.0278206	0.0138209	9
Q5A_020170	Metabolism	Purines, pyrimidines, nucleosides, and nucleotides	2'-Deoxyribonucleotide metabolism	Thymidylate synthase	X			1.23847	0.809646	0.30856	-0.304637	0.00400688	0.00764404	0.00382771	0.00515954	8	0.00367276	0.00396209	0.00799686	0.00521057	9	0.00603365	0.00559428	0.00754189	0.00638994	9	0.00404365	0.00407177	0.00454073	0.00421872	9
Q5A_012300	No classification	No classification	No classification	hypothetical protein	X	X		0.838432	0.810047	-0.254234	-0.303922	0.003228	0.00325167	0.0033255	0.00326839	6	0.00706085	0.00465555		0.0058582	6	0.00276668	0.00256141	0.00289289	0.00274032	8	0.0046175	0.00323475	0.00638401	0.00474542	5
Q5A_000020	Genetic information processing	DNA metabolism	DNA replication, recombination, and repair	DNA gyrase subunit B	X			0.898578	0.811109	-0.154284	-0.302032	0.0100197	0.0171903	0.00979218	0.012334	9	0.0131653	0.0105479	0.0096311	0.0111147	9	0.00862287	0.0120024	0.012624	0.0110831	9	0.0106053	0.0103675	0.00607304	0.00901527	9
Q5A_008440	Genetic information processing	Protein synthesis	Ribosomal proteins: synthesis and modification	Ribosomal protein S12 methylthiotransferase accessory factor YcaO	X			0.999118	0.81328	-0.00127352	-0.298176	0.00724336	0.00527314	0.00622967	0.00624872	9	0.00642373	0.00453487		0.0054793	6	0.00549972	0.00667483	0.00655508	0.00624321	9	0.00266617	0.00535938	0.00534306	0.0044562	8
Q5A_000780	Metabolism	Biosynthesis of cofactors, prosthetic groups, and carriers	Heme, porphyrin, and cobalamin	Porphobilinogen deaminase	X			1.00464	0.813623	0.00668372	-0.297567	0.00129809	0.00253096	0.0018394	0.00188949	6	0.00174802	0.00191026		0.00182914	5	0.00149529	0.00177146	0.00242803	0.00189826	9		0.000641694	0.00233477	0.00148823	5
Q5A_006130	Metabolism	Amino acid biosynthesis	Aspartate family	Asparagine synthetase B [glutamine-hydrolyzing]	X			1.11315	0.814862	0.154647	-0.295373	0.0241723	0.0218335	0.0201139	0.0220399	9	0.0182093	0.0176565	0.0348863	0.023584	9	0.0223525	0.0253779	0.0258706	0.0245337	9	0.0234328	0.0158244	0.018396	0.0192177	9
Q5A_013165	Metabolism	Energy metabolism	Biosynthesis and degradation of polysaccharides	Alpha-glucosidase	X			0.606483	0.814963	-0.721461	-0.295194	0.00092523	0.00459634	0.00490449	0.00347535	6	0.00904961	0.00746586	0.0101596	0.00889167	9	0.000812838	0.000601525	0.00490886	0.00210774	5	0.0095	0.00845589	0.00378326	0.00724639	9
Q5A_021800	Metabolism	Energy metabolism	Other	2-hydroxymuconic semialdehyde dehydrogenase	X			0.857357	0.815056	-0.222032	-0.295028	0.00193202	0.00399012	0.00199808	0.00264007	8	0.00240144	0.0018588		0.00213012	6	0.00181795	0.00271484	0.00225766	0.00226348	7		0.000999998	0.00247234	0.00173617	5
Q5A_002975	Genetic information processing	Protein fate	Protein folding and stabilization	Chaperone protein DnaK	X			1.13476	0.815086	0.182383	-0.294976	0.0437031	0.055093	0.0504407	0.0497456	9	0.0516057	0.0727659	0.0753821	0.0665846	9	0.061659	0.055301	0.0523874	0.0564491	9	0.0632674	0.0482019	0.0513471	0.0542721	9
Q5A_022555	No classification	No classification	No classification	hypothetical protein	X			1.61228	0.8152	0.689102	-0.294774	0.00950185	0.04577	0.025901	0.0270576	7	0.028399	0.0447151	0.0763121	0.0498087	9	0.0384581	0.0550891	0.0373261	0.0436244	9	0.0592005	0.0370643	0.0255474	0.0406041	9
Q5A_016340	Metabolism	Transport and binding proteins	Amino acids, peptides and amines	Cyclohexadienyl dehydratase	X	X		1.62573	0.815628	0.701084	-0.294016	0.00224148	0.00107706	0.00234658	0.00188837	5	0.00310371	0.00294028	0.00286259	0.00296886	7	0.0025499	0.00311443	0.00354559	0.00306997	7	0.00295581	0.00226341	0.00204524	0.00242148	8
Q5A_004945	Metabolism	Energy metabolism	Electron transport	Cytochrome bo(3) ubiquinol oxidase subunit 2	X			0.803908	0.815792	-0.314898	-0.293727	0.00417805	0.0161421	0.00297169	0.00776394	7	0.00397554	0.00469662	0.0087538	0.00580865	8	0.00424657	0.00480803	0.00966988	0.00624149	9	0.00573486	0.00432364	0.00415745	0.00473865	9
Q5A_021585	No classification	No classification	No classification	Aminopyrrolnitrin oxygenase PrnD	X			0.538902	0.817536	-0.891906	-0.290646	0.0132835	0.0123212	0.00783577	0.0111468	8	0.00789169	0.0103056	0.0152691	0.0111554	9	0.00799132	0.00511073	0.00491906	0.00600704	9	0.0119926	0.00995199	0.0054153	0.00911997	9
Q5A_014255	Genetic information processing	Protein fate	Degradation of proteins, peptides, and glycopeptides	Lon protease	X			1.11348	0.819654	0.155074	-0.286913	0.0395921	0.057842	0.0455091	0.0476478	9	0.026807	0.0318863	0.0393046	0.032666	9	0.0421959	0.0526453	0.0643232	0.0530548	9	0.0304419	0.0275216	0.0223609	0.0267748	9
Q5A_006690	Genetic information processing	DNA metabolism	DNA replication, recombination, and repair	ATP-dependent RNA helicase RhlE	X			1.08492	0.819684	0.117586	-0.286861	0.00431685	0.00634215	0.00618485	0.00561462	9	0.00604485	0.00841577	0.00961939	0.00802667	9	0.00503253	0.00629223	0.00694943	0.0060914	9	0.00790787	0.00746387	0.00436626	0.00657933	9
Q5A_001170	No classification	No classification	No classification	3-octaprenyl-4-hydroxybenzoate carboxy-lyase	X			0.985005	0.820283	-0.0217976	-0.285806	0.00280346	0.00301884	0.00317402	0.00299877	7	0.00253573	0.00318215		0.00285894	6	0.00440784	0.00175261	0.00270096	0.0029538	9		0.0014	0.00329029	0.00234514	6
Q5A_003905	Metabolism	Amino acid biosynthesis	Aromatic amino acid family	P-protein	X			0.732111	0.82133	-0.449865	-0.283967	0.0112261	0.00356774	0.00285135	0.00588172	8	0.00501527	0.00309089	0.00452449	0.00421022	8	0.00348284	0.00481191	0.00462347	0.00430607	9	0.00318212	0.00392671	0.00326511	0.00345798	9
Q5A_009815	No classification	No classification	No classification	Putative reductase	X		X	0.736152	0.821415	-0.441925	-0.283817	0.0623246	0.0675983	0.0444646	0.0581292	9	0.0444118	0.0504604	0.0526134	0.0491619	9	0.0396266	0.0407262	0.048023	0.0427919	9	0.0406302	0.0432869	0.0372298	0.0403823	9
Q5A_004395	No classification	No classification	No classification	hypothetical protein	X			1.02779	0.82241	0.0395435	-0.28207	0.0543183	0.0417451	0.061679	0.0525808	9	0.0627723	0.060114	0.186035	0.102974	9	0.0556275	0.0489501	0.0575482	0.0540419	9	0.0875646	0.0944586	0.0720367	0.0846866	9
Q5A_016920	No classification	No classification	No classification	hypothetical protein	X			1.25262	0.822737	0.324954	-0.281497	0.0144241	0.0377838	0.0344924	0.0289001	9	0.0252132	0.0267834	0.0277191	0.0265719	9	0.0246687	0.037365	0.0465693	0.036201	9	0.0314116	0.021418	0.0127555	0.0218617	9
Q5A_013530	Metabolism	Energy metabolism	Electron transport	NAD(P) transhydrogenase subunit beta	X		X	0.973482	0.822906	-0.0387742	-0.2812	0.00254188	0.00322732	0.00404391	0.00327104	7	0.00427139	0.00404933		0.00416036	5	0.00283941	0.00233641	0.00437706	0.00318429	9		0.00312047	0.0037267	0.00342359	6
Q5A_025470	Metabolism	Energy metabolism	ATP-proton motive force interconversion	ATP synthase subunit b	X	X		1.25679	0.824501	0.329742	-0.278407	0.0223175	0.0187072	0.0256304	0.0222184	8	0.0372139	0.0265075	0.0461047	0.0366087	9	0.0262099	0.0307905	0.0267709	0.0279238	9	0.0404965	0.0262811	0.0237741	0.0301839	9
Q5A_013675	No classification	No classification	No classification	hypothetical protein	X		X	1.05367	0.824837	0.0754293	-0.277819	0.0103057	0.0143355	0.0152502	0.0132971	7	0.0158754	0.0166735		0.0162744	6	0.0162238	0.00801133	0.0177973	0.0140108	9		0.0125659	0.0142816	0.0134238	6
Q5A_024580	Genetic information processing	Protein fate	Protein and peptide secretion and trafficking	Extracellular serine protease	X			0.614106	0.825296	-0.70344	-0.277017	0.0057788	0.00669399	0.00220547	0.00489275	9	0.00227501	0.00408076	0.00585259	0.00406945	9	0.00290917	0.00234185	0.003763	0.00300467	7	0.00462536	0.00337036	0.00207979	0.0033585	7
Q5A_025290	Metabolism	Amino acid biosynthesis	Glutamate family	Glutamine synthetase	X			1.07647	0.826309	0.106314	-0.275247	0.203168	0.296147	0.252797	0.250704	9	0.183955	0.234894	0.11399	0.177613	9	0.246061	0.305257	0.25831	0.269876	9	0.110595	0.132722	0.196973	0.146763	9
Q5A_024595	No classification	No classification	No classification	Spheroplast protein Y	X			1.01802	0.82664	0.0257656	-0.274669	0.00440733	0.00978784	0.00776271	0.00731929	9	0.0124936	0.0126564	0.0127496	0.0126332	8	0.00458608	0.00821244	0.00955503	0.00745118	9	0.00764255	0.0106721	0.0130146	0.0104431	9
Q5A_003780	Genetic information processing	Protein synthesis	Ribosomal proteins: synthesis and modification	50S ribosomal protein L19	X			1.05305	0.826762	0.0745765	-0.274456	0.0990717	0.155164	0.0801664	0.111467	9	0.113772	0.107323	0.105959	0.109018	9	0.102814	0.137232	0.112096	0.117381	9	0.10738	0.0827492	0.0802654	0.0901316	9
Q5A_010800	Metabolism	Energy metabolism	Electron transport	Gluconate 2-dehydrogenase cytochrome c subunit	X			1.11388	0.828863	0.155589	-0.270795	0.00339028	0.00165042	0.0017741	0.0022716	8	0.0018404	0.00219852	0.0102393	0.0047594	8	0.00244425	0.00270395	0.00244265	0.00253028	9	0.00462435	0.00350975	0.00370055	0.00394489	8
Q5A_011220	Metabolism	Energy metabolism	Electron transport	Glutaredoxin-4	X	X		1.64404	0.829123	0.717244	-0.270343	0.0142907	0.0106777	0.0182379	0.0144021	7	0.0254716	0.0197336	0.00713252	0.0174459	7	0.0246431	0.026732	0.0196577	0.0236776	9	0.00685273	0.00944186	0.0270998	0.0144648	8
Q5A_007935	Cell structure	Cell envelope	Biosynthesis and degradation of surface polysaccharides and lipopolysaccharides	Mannose-1-phosphate guanylyltransferase 1	X			1.71507	0.82941	0.778269	-0.269843	0.00176882	0.00272901	0.00239815	0.00229866	8	0.00198628	0.00318889		0.00258759	6	0.00189847	0.00609383	0.0038348	0.00394237	9	0.00123993	0.00208945	0.00310913	0.00214617	8
Q5A_000190	No classification	No classification	No classification	hypothetical protein	X			0.974677	0.831527	-0.037004	-0.266165	0.00352566	0.00696886	0.00405471	0.00484974	7	0.00437795	0.00352813		0.00395304	6	0.00408582	0.00547965	0.00461532	0.00472693	9		0.00361974	0.00295438	0.00328706	4
Q5A_003590	Metabolism	Central intermediary metabolism	Sulfur metabolism	Sulfate adenylyltransferase subunit 2	X	X		1.53098	0.831786	0.614454	-0.265716	0.00643877	0.00606393	0.0062184	0.00624037	9	0.00335952	0.00381774		0.00358863	6	0.00857263	0.0109807	0.0091083	0.00955386	9	0.00223809	0.00280711	0.00390971	0.00298497	6
Q5A_006870	Cell structure	Cell envelope	Biosynthesis and degradation of murein sacculus and peptidoglycan	D-alanine--D-alanine ligase A	X			1.1216	0.832032	0.165554	-0.26529	0.00746164	0.0166885	0.00890745	0.0110192	8	0.00787183	0.0102259	0.0218425	0.0133134	9	0.0102018	0.00958927	0.0172862	0.0123591	9	0.0107063	0.0124543	0.010071	0.0110772	9
Q5A_022415	Genetic information processing	Transcription	Transcription factors	RNA polymerase sigma factor RpoD	X			0.702948	0.833234	-0.508511	-0.263206	0.0240856	0.0336104	0.0137801	0.0238254	9	0.0231219	0.0250128	0.0204933	0.022876	9	0.00891225	0.0198962	0.0214356	0.016748	9	0.0180915	0.0212162	0.0178755	0.0190611	9
Q5A_011665	No classification	No classification	No classification	hypothetical protein	X			0.8351	0.833286	-0.25998	-0.263117	0.00851309	0.00327355	0.00249177	0.00475947	8	0.00414351	0.00433673	0.0113453	0.00660853	9	0.00348569	0.00328236	0.00515583	0.00397463	9	0.00742605	0.00467195	0.00442238	0.00550679	9
Q5A_025495	Metabolism	Energy metabolism	ATP-proton motive force interconversion	ATP synthase epsilon chain	X	X		0.732403	0.83335	-0.44929	-0.263006	0.0115456	0.0132965	0.0102569	0.0116997	6	0.00933	0.0126995	0.0303005	0.0174433	9	0.0100493	0.0077125	0.00794488	0.00856889	9	0.0189588	0.0133336	0.0113167	0.0145364	8
Q5A_024830	Metabolism	Amino acid biosynthesis	Glutamate family	Acetylornithine deacetylase	X			0.876341	0.834215	-0.190435	-0.261508	0.00920612	0.00457851	0.00468369	0.00615611	8	0.00521067	0.0060107	0.00784094	0.00635411	8	0.00431913	0.0047171	0.00714832	0.00539485	9	0.00588597	0.00606336	0.00395276	0.00530069	9
Q5A_014910	No classification	No classification	No classification	Carboxylesterase NlhH	X			1.22926	0.836201	0.297789	-0.258079	0.000986017	0.00400146	0.00291506	0.00263418	6	0.00423415	0.00362184	0.00538004	0.00441201	7	0.00179724	0.00367712	0.00423991	0.00323809	8	0.00284055	0.00280544	0.00542199	0.00368933	9
Q5A_003405	Metabolism	Biosynthesis of cofactors, prosthetic groups, and carriers	Heme, porphyrin, and cobalamin	Glutamate-1-semialdehyde 2,1-aminomutase	X			0.484401	0.836607	-1.04573	-0.257377	0.0572229	0.00831496	0.0224942	0.029344	9	0.0160144	0.0198436	0.010147	0.015335	9	0.0201252	0.0122866	0.010231	0.0142143	9	0.013159	0.0112398	0.0140893	0.0128294	9
Q5A_020275	Cellular processes	Cellular processes	Toxin production and resistance	Beta-lactamase IMP-1	X			0.890274	0.836966	-0.167678	-0.256759	0.0234514	0.0277842	0.0219476	0.0243944	9	0.0384708	0.033847	0.0186767	0.0303315	9	0.0124194	0.027123	0.0256107	0.0217177	9	0.0187186	0.0229378	0.0345029	0.0253864	9
Q5A_013690	No classification	No classification	No classification	Thiol peroxidase	X			0.893873	0.838613	-0.161858	-0.253923	0.103082	0.148806	0.120396	0.124095	7	0.11938	0.131722	0.00653641	0.0858795	7	0.121843	0.100785	0.110148	0.110925	9	0.0157202	0.0893696	0.110969	0.0720197	9
Q5A_001240	Cell structure	Cell envelope	Biosynthesis and degradation of murein sacculus and peptidoglycan	UDP-N-acetylenolpyruvoylglucosamine reductase	X			1.05147	0.838642	0.0724084	-0.253873	0.00469997	0.00281631	0.0038454	0.00378723	6	0.00316222	0.00443778	0.0111166	0.00623888	6	0.00351068	0.00410638	0.00432942	0.00398216	9	0.00417998	0.00539474	0.00612183	0.00523218	9
Q5A_004360	Metabolism	Purines, pyrimidines, nucleosides, and nucleotides	Salvage of nucleosides and nucleotides	Xanthine phosphoribosyltransferase	X			1.09825	0.838853	0.135206	-0.25351	0.00928357	0.00795069	0.0158646	0.011033	7	0.0149271	0.0102263		0.0125767	6	0.0145273	0.0105667	0.0112569	0.012117	9		0.00667865	0.0144213	0.01055	5
Q5A_019730	Metabolism	Transport and binding proteins	Amino acids, peptides and amines	Glycine betaine-binding periplasmic protein	X			0.843282	0.840068	-0.245912	-0.251422	0.0132439	0.0063477	0.0114159	0.0103358	8	0.0131051	0.0140719	0.0220911	0.0164227	8	0.00751181	0.0102468	0.00838944	0.00871602	9	0.0110956	0.0154886	0.0148043	0.0137962	9
Q5A_013330	Metabolism	Transport and binding proteins	Amino acids, peptides and amines	Fe(3+)-binding periplasmic protein	X			0.753877	0.840441	-0.407599	-0.250781	0.0109633	0.0159764	0.00775295	0.0115642	8	0.0148751	0.0147087	0.0103052	0.0132963	7	0.00646656	0.00693535	0.0127521	0.00871801	9	0.00595857	0.0146871	0.0128786	0.0111748	9
Q5A_001175	Metabolism	Transport and binding proteins	Cations and iron carrying compounds	NAD(P)H-flavin reductase	X			1.0103	0.840527	0.0147768	-0.250633	0.0102211	0.00602962	0.00751488	0.00792186	7	0.00492298	0.00710641		0.0060147	6	0.00735123	0.00658694	0.0100721	0.00800342	9		0.00368283	0.0064282	0.00505552	6
Q5A_014395	Cellular processes	Cellular processes	Cell division	Septum site-determining protein MinD	X			0.952358	0.841399	-0.0704241	-0.249138	0.0280337	0.0194633	0.0233456	0.0236142	9	0.0192755	0.0159878	0.00168714	0.0123168	7	0.0167507	0.0258249	0.024892	0.0224892	9	0.00377348	0.00836389	0.0189527	0.0103634	9
Q5A_025480	Metabolism	Energy metabolism	ATP-proton motive force interconversion	ATP synthase subunit alpha	X			0.894054	0.841943	-0.161565	-0.248205	0.181048	0.129228	0.140063	0.150113	9	0.136875	0.157429	0.231951	0.175419	9	0.141776	0.133255	0.127596	0.134209	9	0.164995	0.145168	0.132914	0.147692	9
Q5A_008400	Genetic information processing	Protein synthesis	tRNA aminoacylation	Serine--tRNA ligase	X			1.28579	0.843709	0.36265	-0.245183	0.016802	0.0279275	0.0334478	0.0260591	9	0.0397674	0.0348026	0.0215724	0.0320475	8	0.0416424	0.0271269	0.03175	0.0335064	9	0.020145	0.027912	0.0330592	0.0270387	9
Q5A_016490	No classification	No classification	No classification	hypothetical protein	X			1.01451	0.843856	0.0207859	-0.244932	0.00219389	0.00404415	0.0025188	0.00291895	6	0.00390859	0.00396628		0.00393744	5	0.00265703	0.00298419	0.0032427	0.0029613	7	0.00254575	0.00208578	0.00533635	0.00332263	8
Q5A_014115	Genetic information processing	DNA metabolism	DNA replication, recombination, and repair	DNA-binding protein H-NS	X			0.884274	0.84409	-0.177435	-0.244532	0.13461	0.115067	0.0742607	0.107979	9	0.103956	0.0888333	0.147127	0.113305	9	0.0761435	0.11329	0.0970167	0.0954834	9	0.101223	0.10008	0.0856163	0.0956399	9
Q5A_020950	No classification	No classification	No classification	hypothetical protein	X			0.855895	0.844262	-0.224493	-0.244237	0.0720985	0.0506249	0.0549823	0.0592352	9	0.0725604	0.0771985	0.0467385	0.0654991	9	0.031619	0.0581527	0.0623258	0.0506992	9	0.0478529	0.0574689	0.0605736	0.0552984	9
Q5A_003345	Genetic information processing	Protein fate	Protein and peptide secretion and trafficking	Protein translocase subunit SecA	X			0.898276	0.844533	-0.154769	-0.243775	0.00921941	0.0176478	0.0093195	0.0120622	9	0.0112882	0.0115474	0.00685315	0.00989626	8	0.00635912	0.0119651	0.0141814	0.0108352	9	0.00501977	0.0107682	0.00928519	0.00835771	9
Q5A_024850	Metabolism	Amino acid biosynthesis	Aspartate family	5,10-methylenetetrahydrofolate reductase	X		X	1.11899	0.844577	0.162193	-0.243699	0.00617598	0.00963297	0.00569078	0.00716658	9	0.00487322	0.00434817		0.00461069	6	0.00520998	0.00884953	0.00999841	0.00801931	9	0.0032126	0.00415913	0.00431053	0.00389409	9
Q5A_011120	Metabolism	Biosynthesis of cofactors, prosthetic groups, and carriers	Other	FeS cluster assembly protein SufD	X			0.698549	0.847069	-0.517567	-0.239449	0.0034294	0.0047238	0.00218001	0.0034444	6	0.0019536	0.00210118	0.00490226	0.00298568	8	0.00297953	0.00161523	0.00262349	0.00240608	8	0.00307425	0.00212712	0.00238587	0.00252908	8
Q5A_002960	Metabolism	Biosynthesis of cofactors, prosthetic groups, and carriers	Molybdopterin	Molybdopterin adenylyltransferase	X			0.969792	0.847824	-0.0442533	-0.238163	0.00702837	0.00462123	0.00464769	0.00543243	8	0.00675101	0.00556973		0.00616037	6	0.00421216	0.00476128	0.00683154	0.00526833	9	0.0049009	0.00585109	0.00491674	0.00522291	9
Q5A_011785	Cellular processes	Cellular processes	Biosynthesis of natural products	putative ABC transporter-binding protein	X			1.08314	0.848116	0.115218	-0.237667		0.000898767	0.000965009	0.000931888	4	0.000875146	0.00108878	0.00324587	0.0017366	6	0.000830333	0.00066769	0.00153007	0.00100936	6	0.00219432	0.00129289	0.000931296	0.00147284	6
Q5A_000185	Metabolism	Biosynthesis of cofactors, prosthetic groups, and carriers	Biotin	putative methyltransferase	X	X		1.85401	0.848272	0.890653	-0.237401	0.00561041	0.00177413	0.00260245	0.003329	7	0.00412839	0.00375366	0.00825888	0.00538031	7	0.00666936	0.00586567	0.005981	0.00617201	8	0.00532987	0.00396782	0.00439421	0.00456397	9
Q5A_014455	Metabolism	Energy metabolism	Pentose phosphate pathway	Glucose-6-phosphate 1-dehydrogenase	X			1.24316	0.848278	0.314015	-0.237391	0.0199014	0.026131	0.025423	0.0238185	9	0.0310717	0.0249846	0.0181145	0.0247236	9	0.0228647	0.0303212	0.0356448	0.0296102	9	0.0176409	0.018601	0.0266756	0.0209725	9
Q5A_022405	Genetic information processing	Protein synthesis	Ribosomal proteins: synthesis and modification	30S ribosomal protein S21	X			1.00793	0.848397	0.0114019	-0.237189	0.0203403	0.0536217	0.0452984	0.0397534	9	0.046236	0.0391564	0.0583378	0.0479101	9	0.0536679	0.0355254	0.0310133	0.0400689	9	0.0517382	0.0408566	0.0293454	0.0406467	9
Q5A_010100	Signal transduction	Signal transduction	Two-component systems	Transcriptional regulatory protein PhoP	X			0.972819	0.849766	-0.0397569	-0.234863	0.00653116	0.00606034	0.00497269	0.00585473	9	0.00746825	0.00550928	0.00969919	0.00755891	8	0.00378604	0.00609139	0.00720934	0.00569559	9	0.00654117	0.00648386	0.00624488	0.0064233	9
Q5A_002935	Metabolism	Amino acid biosynthesis	Aspartate family	Homoserine kinase	X			0.76971	0.849929	-0.377614	-0.234585	0.0120577	0.0139595	0.0146636	0.0135603	7	0.0138564	0.0127014	0.0113056	0.0126211	8	0.00776256	0.012103	0.0114469	0.0104375	9	0.010504	0.00999941	0.0116778	0.0107271	9
Q5A_023195	Signal transduction	Regulatory functions	Other	Leucine-responsive regulatory protein	X			1.31195	0.850041	0.391713	-0.234395	0.00210001	0.00289116	0.00218406	0.00239174	6	0.00366657	0.00327526		0.00347091	6	0.00313224	0.00342815	0.00285316	0.00313785	9	0.00243832	0.00231012	0.00410282	0.00295042	7
Q5A_004695	Metabolism	Transport and binding proteins	Carbohydrates, organic alcohols, and acids	D-ribose-binding periplasmic protein	X			1.04531	0.850661	0.0639326	-0.233343	0.05801	0.0716906	0.0960029	0.0752345	9	0.0922399	0.112468	0.0952436	0.0999838	8	0.0861983	0.0717274	0.0780047	0.0786435	9	0.0719343	0.0929167	0.0903061	0.0850524	9
Q5A_017645	Metabolism	Amino acid biosynthesis	Aspartate family	USG-1 protein	X			1.19919	0.855845	0.262063	-0.224578	0.00472333	0.00413607	0.00257158	0.00381033	7	0.00438554	0.00290163	0.0174795	0.00825555	7	0.00294529	0.00527331	0.00548934	0.00456931	8	0.0106904	0.00617095	0.00433509	0.00706547	9
Q5A_002010	Genetic information processing	Protein synthesis	Translation factors	Translation initiation factor IF-2	X		X	0.961671	0.856151	-0.0563841	-0.224064	0.015948	0.0249848	0.0177479	0.0195602	9	0.0205497	0.0201333	0.0177205	0.0194679	9	0.0180801	0.0181588	0.0201926	0.0188105	9	0.016673	0.0171193	0.0162099	0.0166674	9
Q5A_019540	No classification	No classification	No classification	Putative oxidoreductase YdbC	X			1.16295	0.856381	0.217792	-0.223675	0.00695114	0.0057707	0.00791679	0.00687954	7	0.0168204	0.00864451		0.0127324	6	0.00590742	0.0082929	0.00980143	0.00800058	9		0.00760024	0.0142074	0.0109038	6
Q5A_025280	No classification	No classification	No classification	Alpha-D-glucose-1-phosphate phosphatase YihX	X			0.807878	0.856477	-0.307791	-0.223513	0.018371	0.0187324	0.0125452	0.0165495	8	0.0127216	0.0188373	0.0463853	0.0259814	9	0.00422866	0.0180834	0.017798	0.01337	9	0.0388458	0.0133415	0.0145701	0.0222525	8
Q5A_011745	No classification	No classification	No classification	NADP-dependent 3-hydroxy acid dehydrogenase YdfG	X			1.34362	0.856819	0.42612	-0.222938	0.0145527	0.0194532	0.0222171	0.018741	9	0.0166403	0.0243535	0.00998279	0.0169922	8	0.0205513	0.024447	0.0305439	0.0251807	9	0.00610256	0.0176627	0.0199124	0.0145592	9
Q5A_001785	Genetic information processing	Protein synthesis	Ribosomal proteins: synthesis and modification	30S ribosomal protein S6	X			0.922509	0.857837	-0.116364	-0.221224	0.125954	0.128428	0.109278	0.12122	9	0.14031	0.136987	0.161226	0.146174	9	0.116058	0.116148	0.103273	0.111827	9	0.14667	0.119141	0.11037	0.125394	9
Q5A_019015	Genetic information processing	DNA metabolism	DNA replication, recombination, and repair	Chromosome partition protein Smc	X			0.982256	0.85855	-0.0258297	-0.220026	0.00549414	0.00496884	0.00417927	0.00488075	7	0.00399086	0.00468075	0.00343708	0.00403623	8	0.00232544	0.00503774	0.00701926	0.00479414	9	0.00379268	0.00170677	0.00489647	0.00346531	9
Q5A_021600	Metabolism	Biosynthesis of cofactors, prosthetic groups, and carriers	Chlorophyll and bacteriochlorphyll	Flavin-dependent tryptophan halogenase PrnA	X			0.906549	0.859476	-0.141543	-0.21847	0.107789	0.0912375	0.0781006	0.0923758	9	0.0809567	0.0878385	0.058816	0.0758704	9	0.0705043	0.0805897	0.100135	0.0837431	9	0.0419529	0.0759631	0.0777104	0.0652088	9
Q5A_000235	Metabolism	Energy metabolism	Amino acids and amines	putative GST-like protein YibF	X			0.915138	0.859693	-0.127938	-0.218107	0.00314938	0.00473799	0.00381334	0.00390024	5	0.00363751	0.0039869		0.00381221	6	0.00248306	0.00414281	0.0040819	0.00356926	9		0.00282962	0.00372503	0.00327733	6
Q5A_018620	No classification	No classification	No classification	hypothetical protein	X			0.698985	0.859782	-0.516666	-0.217957	0.0410803	0.0283393	0.0235094	0.0309763	9	0.0342265	0.033251	0.086489	0.0513222	9	0.0180421	0.0221101	0.0248038	0.021652	9	0.0494099	0.0471044	0.0358634	0.0441259	9
Q5A_003300	Cell structure	Cell envelope	Biosynthesis and degradation of murein sacculus and peptidoglycan	UDP-N-acetylglucosamine--N-acetylmuramyl-(pentapeptide) pyrophosphoryl-undecaprenol N-acetylglucosamine transferase	X			0.834769	0.861785	-0.26055	-0.214601	0.00537121	0.00423292	0.00422826	0.0046108	7	0.00445117	0.00468455	0.010928	0.00668792	9	0.00266212	0.00477663	0.00410811	0.00384895	8	0.00604945	0.00603657	0.00520462	0.00576355	9
Q5A_007525	No classification	No classification	No classification	hypothetical protein	X			1.04816	0.862329	0.0678599	-0.21369	0.0153636	0.0148022	0.0122267	0.0141308	9	0.0173233	0.0171489	0.012789	0.0157537	8	0.012326	0.0159312	0.0161769	0.0148114	9	0.009416	0.0114539	0.0198848	0.0135849	9
Q5A_014235	Metabolism	Energy metabolism	Glycolysis/gluconeogenesis	Glyceraldehyde-3-phosphate dehydrogenase A	X		X	0.899635	0.862633	-0.152588	-0.213182	0.708779	0.301499	0.446114	0.485464	9	0.489541	0.50748	0.589606	0.528875	9	0.453876	0.490155	0.36619	0.43674	9	0.480989	0.486125	0.401561	0.456225	9
Q5A_016210	No classification	No classification	No classification	hypothetical protein	X			1.03889	0.862795	0.0550412	-0.21291	0.00175569	0.00215117	0.00221592	0.00204093	5	0.00296464	0.00267918		0.00282191	6	0.00109185	0.00249294	0.0027761	0.00212029	9	0.000687129	0.00390043	0.00271662	0.00243473	8
Q5A_004275	No classification	No classification	No classification	Acyl-coenzyme A dehydrogenase	X			0.793271	0.862967	-0.334114	-0.212622	0.00764952	0.00151577	0.00221934	0.00379487	7	0.00300989	0.00307088	0.00363107	0.00323728	7	0.00371909	0.00337061	0.00194139	0.00301036	9	0.0026581	0.00231313	0.00340977	0.00279366	8
Q5A_009355	No classification	No classification	No classification	Protein YceI	X			0.909387	0.863029	-0.137034	-0.212519	0.0751648	0.0449029	0.0626937	0.0609204	9	0.0823154	0.0705639	0.0129725	0.055284	8	0.0327885	0.0574486	0.0759637	0.0554002	9	0.00869124	0.0603377	0.074106	0.0477117	9
Q5A_005295	Metabolism	Purines, pyrimidines, nucleosides, and nucleotides	Nucleotide and nucleoside interconversions	Adenylate kinase	X			0.946887	0.863432	-0.0787351	-0.211845	0.0317487	0.0518762	0.0379825	0.0405358	9	0.0421062	0.0379619	0.0248523	0.0349735	9	0.0341969	0.0383311	0.0426205	0.0383828	9	0.0264381	0.0281291	0.0360244	0.0301972	9
Q5A_019070	Genetic information processing	Protein synthesis	Other	GTPase Der	X			1.40562	0.863725	0.491206	-0.211355	0.00223223	0.00195953	0.00210982	0.00210053	6	0.00246599	0.00166343		0.00206471	6	0.00123353	0.00365129	0.00397281	0.00295254	9	0.00137948	0.00219345	0.00177711	0.00178335	8
Q5A_023695	Genetic information processing	Protein synthesis	Ribosomal proteins: synthesis and modification	30S ribosomal protein S7	X			1.11536	0.863814	0.157506	-0.211208	0.103994	0.0948404	0.143715	0.114183	9	0.158105	0.153702	0.179472	0.16376	9	0.15461	0.120407	0.107049	0.127355	9	0.130881	0.168174	0.125318	0.141458	9
Q5A_001100	Metabolism	Purines, pyrimidines, nucleosides, and nucleotides	Salvage of nucleosides and nucleotides	Uridine phosphorylase	X			0.871694	0.864335	-0.198107	-0.210338	0.0275082	0.0139386	0.0193833	0.0202767	7	0.0149525	0.0268125	0.0487571	0.030174	8	0.018243	0.019608	0.0151741	0.017675	9	0.0215067	0.0257754	0.0309593	0.0260805	9
Q5A_003180	Metabolism	Transport and binding proteins	Other	Thiamine-binding periplasmic protein	X			1.42907	0.865187	0.515081	-0.208916		0.00155914	0.000861493	0.00121032	5	0.00236178	0.00194029		0.00215103	6	0.000461963	0.00178027	0.00294667	0.00172963	7	0.00242556	0.00127014	0.00188742	0.00186104	6
Q5A_001300	Genetic information processing	Protein synthesis	Ribosomal proteins: synthesis and modification	50S ribosomal protein L1	X			1.22659	0.865571	0.294659	-0.208277	0.141381	0.084134	0.209909	0.145141	8	0.219881	0.177751	0.368067	0.255233	9	0.159878	0.214715	0.159496	0.17803	9	0.227015	0.213653	0.222098	0.220922	9
Q5A_001735	Metabolism	Purines, pyrimidines, nucleosides, and nucleotides	Purine ribonucleotide biosynthesis	Adenylosuccinate synthetase	X			1.17195	0.866858	0.228914	-0.206133	0.0267879	0.0232886	0.0318518	0.0273094	9	0.0232059	0.0245676	0.027075	0.0249495	9	0.0330981	0.0298541	0.0330639	0.0320054	9	0.0225921	0.0185168	0.0237741	0.0216277	9
Q5A_011300	Cell structure	Cell envelope	Other	Outer membrane lipoprotein SlyB	X			1.0856	0.867052	0.118491	-0.205809	0.00937822	0.00571802	0.00532071	0.00680565	7	0.00527622	0.0067024		0.00598931	6	0.00855833	0.00785517	0.0057511	0.0073882	9	0.00446809	0.00576967	0.00534139	0.00519305	9
Q5A_001090	No classification	No classification	No classification	Carboxymethylenebutenolidase	X			0.870551	0.867149	-0.2	-0.205648	0.0119714	0.0161528	0.0104258	0.01285	7	0.0106467	0.0111073		0.010877	6	0.00953357	0.011664	0.0123621	0.0111866	9	0.00346402	0.00926245	0.0155694	0.00943196	7
Q5A_021590	Metabolism	Biosynthesis of cofactors, prosthetic groups, and carriers	Chlorophyll and bacteriochlorphyll	Flavin-dependent tryptophan halogenase PrnA	X			0.892368	0.86744	-0.16429	-0.205164	0.013112	0.0279313	0.0193328	0.0201253	9	0.0159926	0.0220147	0.0378722	0.0252931	9	0.0126514	0.0190507	0.0221755	0.0179592	9	0.0261868	0.0202386	0.0193955	0.0219403	9
Q5A_021220	Metabolism	Energy metabolism	Pyruvate dehydrogenase	Dihydrolipoyl dehydrogenase	X			1.02712	0.868733	0.0386007	-0.203016	0.187104	0.112031	0.134646	0.144594	9	0.154571	0.132796	0.200875	0.162747	9	0.149596	0.13846	0.157488	0.148515	9	0.145615	0.123052	0.155484	0.141384	9
Q5A_018860	No classification	No classification	No classification	hypothetical protein	X	X		0.635448	0.868954	-0.654154	-0.202648	0.0801696	0.13761	0.0847162	0.100832	9	0.100707	0.144868	0.17271	0.139428	9	0.0557591	0.0581766	0.078285	0.0640736	9	0.132199	0.13152	0.0997509	0.121157	9
Q5A_023945	Genetic information processing	Protein synthesis	tRNA aminoacylation	Tryptophan--tRNA ligase	X			0.951201	0.868996	-0.0721781	-0.202578	0.00545719	0.00787977	0.00395031	0.00576242	9	0.00477485	0.00464725	0.00762566	0.00568259	8	0.0036535	0.00449575	0.00829442	0.00548122	9	0.00747137	0.00363081	0.00371226	0.00493815	9
Q5A_001720	Genetic information processing	Protein fate	Degradation of proteins, peptides, and glycopeptides	Modulator of FtsH protease HflK	X			1.30707	0.870076	0.386336	-0.200787	0.00295119	0.00288165	0.00193531	0.00258938	6	0.00241164	0.00437535	0.00676601	0.00451767	8	0.00189264	0.00357567	0.0046852	0.0033845	8	0.00494762	0.00451604	0.00232847	0.00393071	9
Q5A_015265	Cellular processes	Cellular processes	Chemotaxis and motility	Flagellin	X			4.29191	0.870101	2.10162	-0.200745	0.00204415	0.00610562	0.00879119	0.00564698	8	0.00431388	0.0314555	0.00302337	0.0129309	8	0.0543894	0.00720749	0.0111122	0.0242364	9	0.0158627	0.0114686	0.00642229	0.0112512	9
Q5A_023650	Genetic information processing	Protein synthesis	Ribosomal proteins: synthesis and modification	50S ribosomal protein L2	X	X		0.782124	0.871061	-0.35453	-0.199155	0.153558	0.127096	0.10642	0.129024	9	0.124853	0.124762	0.229057	0.159558	9	0.100034	0.0990402	0.103665	0.100913	9	0.176428	0.139023	0.101503	0.138984	9
Q5A_023965	Cellular processes	Cellular processes	Cell division	Cell division protein DamX	X			1.45847	0.871087	0.544457	-0.199111	0.00346478	0.00183301	0.00264551	0.00264777	6	0.00339533	0.00299068	0.00722827	0.00453809	8	0.00252167	0.00460845	0.00445495	0.00386169	9	0.00451393	0.00475752	0.00258778	0.00395308	9
Q5A_016215	No classification	No classification	No classification	3-oxoacyl-[acyl-carrier-protein] reductase FabG	X			0.698456	0.871222	-0.517759	-0.198887	0.00568825	0.00826645	0.0039551	0.00596993	8	0.00576417	0.00672981	0.0043801	0.00562469	8	0.00296868	0.00387002	0.0056705	0.00416974	9	0.00507633	0.00475493	0.00486981	0.00490036	9
Q5A_004880	No classification	No classification	No classification	L-glyceraldehyde 3-phosphate reductase	X			0.533558	0.871295	-0.906282	-0.198766	0.0174068	0.0121628	0.0071163	0.0122286	9	0.0112382	0.00932201	0.0136321	0.0113974	9	0.00456499	0.00601627	0.00899281	0.00652469	9	0.0101835	0.0102995	0.00930856	0.00993052	9
Q5A_011355	Metabolism	Energy metabolism	Amino acids and amines	Glutathione S-transferase GST-6.0	X			1.00939	0.871343	0.0134869	-0.198687	0.0162849	0.0131188	0.0171466	0.0155168	9	0.028389	0.0238358	0.00964489	0.0206232	8	0.013251	0.0144636	0.0192729	0.0156625	9	0.0116223	0.0237253	0.0185621	0.0179699	9
Q5A_023310	Metabolism	Transport and binding proteins	Carbohydrates, organic alcohols, and acids	Maltose-binding periplasmic protein	X			0.749698	0.87155	-0.415619	-0.198345	0.0311286	0.0185211	0.0169858	0.0222118	8	0.0220002	0.0264556	0.0523264	0.0335941	9	0.0160406	0.0154533	0.0184625	0.0166521	9	0.0373197	0.021868	0.0286489	0.0292789	9
Q5A_025030	No classification	No classification	No classification	Thiosulfate sulfurtransferase GlpE	X			1.32191	0.872456	0.402627	-0.196846	0.00460761	0.00179498	0.00151475	0.00263911	6	0.00207612	0.00172768		0.0019019	5	0.00269564	0.00147087	0.00629952	0.00348868	8	0.000349429	0.00367879	0.00094974	0.00165932	5
Q5A_004955	No classification	No classification	No classification	hypothetical protein	X			1.14484	0.873476	0.195148	-0.19516		0.00248834	0.00325572	0.00287203	5	0.00209265	0.0029737		0.00253317	4	0.00306401	0.00297093	0.00382912	0.00328802	7	0.00311071	0.0022469	0.0012804	0.00221267	5
Q5A_004865	Genetic information processing	Transcription	Transcription factors	N utilization substance protein B	X	X		0.560282	0.874008	-0.835774	-0.194282	0.00390818	0.00547072	0.00279036	0.00405642	7	0.00351768	0.0025159	0.0109894	0.00567432	7	0.00264424	0.00157169	0.0026023	0.00227274	9	0.0078529	0.00401846	0.00300683	0.0049594	7
Q5A_020640	Genetic information processing	Protein synthesis	Translation factors	Peptide chain release factor 2	X			1.09223	0.875185	0.127282	-0.19234	0.00248319	0.00706996	0.00240401	0.00398572	9	0.00446721	0.00519101		0.00482911	6	0.00437712	0.004054	0.0046289	0.00435334	9	0.00301714	0.00517676	0.0044852	0.00422637	8
Q5A_017230	No classification	No classification	No classification	Osmotically-inducible lipoprotein E	X	X		1.31077	0.876777	0.390418	-0.189718	0.0286368	0.0193722	0.0263879	0.024799	9	0.0309157	0.0420642	0.0276332	0.0335377	9	0.030157	0.0357599	0.0316005	0.0325058	9	0.0289324	0.0228855	0.0363974	0.0294051	9
Q5A_019690	Genetic information processing	Transcription	RNA processing	putative quorum-quenching lactonase YtnP	X			1.0091	0.877956	0.0130692	-0.18778	0.01001	0.00904039	0.00886794	0.0093061	8	0.0100494	0.0113711	0.0169586	0.012793	9	0.0027572	0.0118104	0.0136048	0.00939079	9	0.0137968	0.0102302	0.00966807	0.0112317	9
Q5A_014075	Metabolism	Transport and binding proteins	Cations and iron carrying compounds	Periplasmic oligopeptide-binding protein	X			1.01164	0.877993	0.0166985	-0.187719	0.0313516	0.0580133	0.0400251	0.04313	9	0.0437436	0.0514251	0.0401091	0.0450926	9	0.0440272	0.0386942	0.0481749	0.0436321	9	0.0390611	0.038501	0.0412108	0.039591	9
Q5A_002825	Metabolism	Purines, pyrimidines, nucleosides, and nucleotides	Other	Phosphopentomutase	X			1.07339	0.880381	0.102173	-0.1838	0.0130801	0.0125722	0.012503	0.0127184	9	0.0132835	0.0161491	0.020633	0.0166886	9	0.0184886	0.00960636	0.0128605	0.0136518	9	0.0179257	0.0143825	0.0117688	0.0146923	9
Q5A_014100	Metabolism	Energy metabolism	Sugars	Aldehyde-alcohol dehydrogenase	X			1.08533	0.880599	0.118139	-0.183442	0.00885448	0.00789641	0.00689594	0.00788228	9	0.0099485	0.00798086	0.00361997	0.00718311	9	0.00685996	0.00897096	0.00983379	0.0085549	9	0.00580714	0.00607509	0.0070941	0.00632544	9
Q5A_023840	Signal transduction	Regulatory functions	DNA interactions	cAMP-activated global transcriptional regulator CRP	X			1.1179	0.881407	0.160788	-0.182119	0.0172126	0.0215711	0.0173017	0.0186951	9	0.0225446	0.0198047	0.0307805	0.0243766	9	0.0173215	0.0215575	0.0238186	0.0208992	9	0.0266846	0.0196898	0.0180827	0.0214857	9
Q5A_024085	Cellular processes	Cellular processes	Adaptations to atypical conditions	Multiple stress resistance protein BhsA	X			1.7221	0.881871	0.784172	-0.18136	0.0304842	0.0201477	0.0509527	0.0338615	9	0.054616	0.0445025	0.133207	0.0774417	9	0.0589011	0.0654856	0.0505525	0.0583131	9	0.0565673	0.0736886	0.0746249	0.0682936	9
Q5A_017630	Metabolism	Fatty acid and phospholipid metabolism	Biosynthesis	Acetyl-coenzyme A carboxylase carboxyl transferase subunit beta	X			1.2367	0.884884	0.3065	-0.17644	0.0091075	0.00964585	0.00919856	0.0093173	6	0.0135233	0.01185	0.0149826	0.0134519	9	0.00892423	0.0122516	0.0133924	0.0115227	9	0.0134478	0.0122022	0.0100603	0.0119034	9
Q5A_004405	Metabolism	Transport and binding proteins	Cations and iron carrying compounds	Periplasmic dipeptide transport protein	X			1.43126	0.88729	0.517287	-0.172523	0.00485396	0.0078708	0.00596239	0.00622905	9	0.00741361	0.0065018	0.00773316	0.00721619	8	0.00705219	0.008558	0.011136	0.00891539	9	0.00736807	0.00415212	0.00768837	0.00640285	9
Q5A_010375	No classification	No classification	No classification	putative oxidoreductase	X			1.77065	0.888249	0.824279	-0.170964	0.0138572	0.0108025	0.0307196	0.0184598	8	0.0279308	0.0250441	0.0555896	0.0361881	8	0.0377195	0.036503	0.0238349	0.0326858	9	0.0326771	0.032001	0.0317541	0.0321441	9
Q5A_023545	Genetic information processing	Protein synthesis	Ribosomal proteins: synthesis and modification	50S ribosomal protein L17	X			0.797627	0.888766	-0.326213	-0.170125	0.22063	0.122534	0.154828	0.165997	9	0.168346	0.155708	0.127287	0.150447	9	0.163419	0.108234	0.125559	0.132404	9	0.116419	0.185241	0.0994773	0.133712	9
Q5A_018220	Cellular processes	Cellular processes	Cell division	Cell division protein ZipA	X			0.993846	0.888774	-0.00890561	-0.170111	0.00911988	0.00876627	0.00895733	0.00894783	9	0.0112253	0.0104403	0.0208708	0.0141788	9	0.00995029	0.00585433	0.0108737	0.00889277	9	0.0173372	0.00780316	0.0126649	0.0126018	9
Q5A_014900	Metabolism	Energy metabolism	Amino acids and amines	Arginine N-succinyltransferase	X			1.39213	0.888793	0.477293	-0.170081	0.001206	0.00267792	0.00198479	0.00195624	7	0.00176065	0.00295353	0.00119065	0.00196827	7	0.0016354	0.00302706	0.00350755	0.00272334	9	0.00167562	0.00154273	0.00202982	0.00174939	8
Q5A_003325	Cellular processes	Cellular processes	Cell division	Cell division protein FtsZ	X			0.956613	0.889969	-0.0639923	-0.168174	0.0226576	0.0173866	0.0169943	0.0190128	9	0.013582	0.00784117	0.0240061	0.0151431	9	0.020838	0.0130842	0.0206416	0.0181879	9	0.0168707	0.0130552	0.0105048	0.0134769	9
Q5A_019950	Cell structure	Cell envelope	Biosynthesis and degradation of surface polysaccharides and lipopolysaccharides	UDP-3-O-(3-hydroxymyristoyl)glucosamine N-acyltransferase	X			1.61524	0.890302	0.691745	-0.167634		0.00229275	0.0030988	0.00269578	4	0.00320015	0.00412358		0.00366186	4	0.00247472	0.00589773	0.0046905	0.00435432	6	0.00683538	0.000975306	0.0019698	0.00326016	7
Q5A_017330	Cellular processes	Cellular processes	Detoxification	Catalase	X			0.821072	0.892314	-0.284418	-0.164377		0.00499485	0.00468563	0.00484024	6	0.00533824	0.00419701		0.00476762	6	0.00477541	0.00390714	0.00324002	0.00397419	9	0.00311098	0.00369049	0.00596118	0.00425422	9
Q5A_004985	Genetic information processing	DNA metabolism	DNA replication, recombination, and repair	DNA-binding protein HU-beta	X			0.674917	0.892621	-0.567219	-0.163881	0.0919736	0.0745499	0.0754827	0.0806687	8	0.0943754	0.0398397	0.207353	0.113856	9	0.00596364	0.076506	0.0808644	0.0544447	9	0.11428	0.118174	0.072437	0.10163	9
Q5A_000140	Genetic information processing	Protein synthesis	tRNA aminoacylation	Glycine--tRNA ligase beta subunit	X			0.955057	0.894776	-0.0663412	-0.160402	0.0131383	0.0142333	0.0111191	0.0128302	9	0.0127093	0.0132104	0.0273254	0.0177484	9	0.00828738	0.0123386	0.0161348	0.0122536	9	0.0194754	0.0183362	0.00983093	0.0158808	9
Q5A_007815	Cellular processes	Cellular processes	Cell division	Septum site-determining protein MinD	X			0.728596	0.895164	-0.456808	-0.159776	0.0099431	0.00923322	0.0063347	0.00850367	8	0.00612665	0.00542961	0.0116193	0.00772517	9	0.00642048	0.005677	0.00648976	0.00619575	9	0.00909262	0.00691221	0.00474106	0.0069153	9
Q5A_001320	Genetic information processing	Transcription	DNA-dependent RNA polymerase	DNA-directed RNA polymerase subunit beta'	X		X	0.983156	0.89674	-0.0245071	-0.157239	0.103348	0.109941	0.0901329	0.10114	9	0.0983827	0.101671	0.11031	0.103455	9	0.114177	0.0984811	0.0856527	0.0994369	9	0.0948521	0.0858966	0.0975669	0.0927719	9
Q5A_014240	Metabolism	Energy metabolism	Glycolysis/gluconeogenesis	Putative glucose-6-phosphate 1-epimerase	X			1.17953	0.89717	0.238208	-0.156547	0.0122625	0.0135486	0.0108203	0.0122104	9	0.0160323	0.0123632	0.0157106	0.014702	9	0.0114699	0.0143066	0.0174312	0.0144025	9	0.0123376	0.0136159	0.0136171	0.0131902	9
Q5A_019285	Metabolism	Purines, pyrimidines, nucleosides, and nucleotides	Purine ribonucleotide biosynthesis	Phosphoribosylformylglycinamidine synthase	X		X	0.989168	0.897308	-0.0157127	-0.156324	0.0171417	0.0287208	0.0170326	0.020965	9	0.0161592	0.0161562	0.0171228	0.0164794	9	0.017625	0.0221257	0.0224631	0.0207379	9	0.0148421	0.0145294	0.0149899	0.0147871	9
Q5A_017380	No classification	No classification	No classification	hypothetical protein	X			1.0927	0.89796	0.127894	-0.155277	0.0668433	0.0535417	0.0948619	0.071749	9	0.143447	0.13321	0.264491	0.180382	9	0.0860852	0.0766683	0.0724462	0.0783999	9	0.208874	0.149894	0.12716	0.161976	9
Q5A_001310	Genetic information processing	Protein synthesis	Ribosomal proteins: synthesis and modification	50S ribosomal protein L7/L12	X			1.33132	0.898703	0.412855	-0.154083	0.0802089	0.0987045	0.107084	0.0953326	7	0.126438	0.175501	0.0916414	0.131194	8	0.144933	0.139084	0.0967367	0.126918	9	0.10692	0.133706	0.113086	0.117904	9
Q5A_003245	Signal transduction	Regulatory functions	DNA interactions	Catabolite repressor/activator	X			1.48451	0.899699	0.569989	-0.152485		0.00772454	0.00260597	0.00516526	5	0.00727822	0.00532118		0.0062997	4	0.0122231	0.00617709	0.00460344	0.00766788	8	0.00315292	0.00915772	0.00469287	0.00566784	7
Q5A_008040	Metabolism	Amino acid biosynthesis	Histidine family	ATP phosphoribosyltransferase	X			1.31071	0.900232	0.390351	-0.151631	0.028813	0.0370794	0.042142	0.0360115	9	0.026195	0.018543	0.0120667	0.0189349	9	0.0416839	0.0501488	0.0497694	0.0472007	9	0.0127073	0.0191657	0.0192645	0.0170458	9
Q5A_021310	No classification	No classification	No classification	hypothetical protein	X			1.56969	0.900386	0.650484	-0.151384	0.00157116	0.00337201	0.00215147	0.00236488	6	0.00289709	0.00465381		0.00377545	6	0.00229036	0.00405762	0.00478842	0.00371214	8	0.00324767	0.004999	0.00195142	0.00339936	9
Q5A_002600	No classification	No classification	No classification	Homoprotocatechuate catabolism bifunctional isomerase/decarboxylase	X			0.751743	0.900405	-0.411688	-0.151354	0.00256971	0.00284867	0.00164439	0.00235425	5	0.00457986	0.00336757		0.00397372	6	0.00100298	0.00208701	0.00221939	0.0017698	8		0.00226094	0.00489497	0.00357795	4
Q5A_001745	Genetic information processing	Transcription	Degradation of RNA	Ribonuclease R	X			1.15496	0.901151	0.207849	-0.15016	0.00664294	0.0154795	0.0108901	0.0110042	9	0.0174743	0.0140661	0.0238354	0.0184586	9	0.00974553	0.0131185	0.0152643	0.0127094	9	0.0199015	0.01533	0.0146704	0.016634	9
Q5A_007675	Metabolism	Biosynthesis of cofactors, prosthetic groups, and carriers	Molybdopterin	Molybdopterin molybdenumtransferase	X			1.18123	0.902033	0.240296	-0.148747	0.00517687	0.006363	0.00694011	0.00615999	8	0.00497173	0.00665369		0.00581271	6	0.00686213	0.00721904	0.00774802	0.0072764	9		0.00180976	0.00867675	0.00524326	5
Q5A_001585	Genetic information processing	Protein fate	Protein folding and stabilization	60 kDa chaperonin	X			0.909794	0.902673	-0.136388	-0.147724	0.31559	0.22798	0.276167	0.273246	9	0.256888	0.281113	0.451711	0.329904	9	0.269141	0.229194	0.247457	0.248597	9	0.331676	0.292316	0.269394	0.297795	9
Q5A_001580	Genetic information processing	Protein fate	Protein folding and stabilization	10 kDa chaperonin	X			1.20192	0.903048	0.265339	-0.147125	0.0662081	0.0480972	0.124498	0.0796013	8	0.0741222	0.114225	0.0542263	0.080858	9	0.107181	0.108894	0.0709475	0.0956743	9	0.0618824	0.0506744	0.106499	0.0730186	9
Q5A_004860	Metabolism	Biosynthesis of cofactors, prosthetic groups, and carriers	Riboflavin, FMN, and FAD	6,7-dimethyl-8-ribityllumazine synthase	X			0.767793	0.903573	-0.38121	-0.146286	0.0116923	0.0223798	0.0177686	0.0172802	5	0.0104662	0.0245887	0.0477206	0.0275918	9	0.0188063	0.0105007	0.0104959	0.0132676	9	0.0318787	0.0257766	0.0171385	0.0249313	9
Q5A_006225	No classification	No classification	No classification	Negative modulator of initiation of replication	X			0.595015	0.903756	-0.749002	-0.145995	0.0101543	0.00458892	0.00307637	0.00593985	7	0.00461322	0.00500263	0.00522501	0.00494696	8	0.00290119	0.00322008	0.00448163	0.0035343	9	0.00360118	0.00478557	0.00502577	0.00447084	9
Q5A_006365	Metabolism	Energy metabolism	TCA cycle	2-oxoglutarate dehydrogenase E1 component	X			0.79102	0.905173	-0.338214	-0.143735	0.0673372	0.0766064	0.05009	0.0646779	9	0.0511602	0.0701455	0.0713239	0.0642099	9	0.0410419	0.0477576	0.0646849	0.0511615	9	0.0665913	0.0575513	0.0502204	0.058121	9
Q5A_011115	Metabolism	Biosynthesis of cofactors, prosthetic groups, and carriers	Other	putative ATP-dependent transporter SufC	X			1.01265	0.905788	0.0181384	-0.142755	0.00158618	0.00263623	0.00400457	0.00274233	8	0.00462497	0.00352033	0.00949482	0.00588004	9	0.00284049	0.00216507	0.00332551	0.00277702	8	0.00499732	0.00584618	0.00513471	0.00532607	9
Q5A_007895	No classification	No classification	No classification	Glycogen synthase	X			1.52352	0.905887	0.607412	-0.142598	0.00187273	0.00315238	0.00192529	0.0023168	6	0.00291885	0.00307359		0.00299622	6	0.00446964	0.0026273	0.00349216	0.0035297	8	0.00397677	0.00219932	0.00196662	0.00271424	7
Q5A_004840	No classification	No classification	No classification	putative lipoprotein YajI	X			0.80361	0.906949	-0.315432	-0.140907	0.0051537	0.00272145	0.00259646	0.00349054	5	0.0056495	0.00455009		0.0050998	6	0.00162043	0.00442946	0.0023652	0.00280503	9		0.00460336	0.00464715	0.00462526	6
Q5A_002940	Metabolism	Amino acid biosynthesis	Aspartate family	Threonine synthase	X	X		1.24743	0.908177	0.318956	-0.138955	0.0151111	0.0184686	0.0191134	0.0175644	9	0.020814	0.0214604	0.0347283	0.0256676	9	0.0238321	0.0192643	0.0226344	0.0219103	9	0.0257577	0.0275003	0.0166741	0.0233107	9
Q5A_010685	No classification	No classification	No classification	RNA chaperone ProQ	X			1.14059	0.908283	0.189777	-0.138787	0.0132649	0.0199759	0.0186886	0.0173098	9	0.0150485	0.0183154	0.015719	0.016361	9	0.0201925	0.0174351	0.0216024	0.0197433	9	0.0192634	0.0141294	0.0111884	0.0148604	9
Q5A_015740	Metabolism	Energy metabolism	Other	Arylesterase	X			0.563992	0.908948	-0.826252	-0.13773	0.0102242	0.0140908	0.0055638	0.00995961	6	0.00518019	0.0068036	0.0205417	0.0108418	6	0.00639391	0.00585836	0.00459916	0.00561714	9	0.011293	0.0105736	0.00769735	0.00985466	9
Q5A_023560	Genetic information processing	Protein synthesis	Ribosomal proteins: synthesis and modification	30S ribosomal protein S13	X			1.10042	0.909152	0.138049	-0.137406	0.0790259	0.0919117	0.120025	0.0969877	9	0.105923	0.113432	0.0210851	0.0801466	9	0.107973	0.0938899	0.118318	0.106727	9	0.0323311	0.0732398	0.113026	0.0728655	9
Q5A_008245	Metabolism	Transport and binding proteins	Amino acids, peptides and amines	Putative ABC transporter arginine-binding protein 2	X			0.935273	0.909289	-0.0965405	-0.137189	0.00998378	0.0101753	0.00741464	0.00919124	8	0.0107513	0.00839323	0.0132816	0.0108087	9	0.00759206	0.00862717	0.00956973	0.00859632	9	0.00757556	0.00884277	0.0130664	0.00982823	9
Q5A_003235	Metabolism	Amino acid biosynthesis	Pyruvate family	Acetolactate synthase isozyme 3 large subunit	X			1.1762	0.909502	0.234137	-0.136852	0.00702196	0.0130303	0.00882945	0.00962725	9	0.00957699	0.0108799	0.0188533	0.0131034	9	0.0104106	0.00961093	0.0139492	0.0113236	9	0.0136981	0.01289	0.0091645	0.0119175	9
Q5A_006500	Metabolism	Energy metabolism	Sugars	2,3-bisphosphoglycerate-dependent phosphoglycerate mutase	X			1.17607	0.909509	0.233978	-0.13684	0.109588	0.0669659	0.105449	0.0940009	9	0.110423	0.092687	0.112829	0.105313	9	0.141582	0.1004	0.0896736	0.110552	9	0.0865858	0.103756	0.0970073	0.0957829	9
Q5A_002155	No classification	No classification	No classification	Aspartate-semialdehyde dehydrogenase	X			1.65173	0.909791	0.723981	-0.136394	0.00146141	0.00166775	0.000995324	0.00137483	6	0.00200163	0.00219135		0.00209649	4	0.00146454	0.0030258	0.0023222	0.00227085	6	0.00245093	0.00135652	0.00191466	0.00190737	7
Q5A_020925	Metabolism	Energy metabolism	Glycolysis/gluconeogenesis	Fructose-bisphosphate aldolase class 2	X			0.786249	0.910389	-0.346942	-0.135445	0.269111	0.20822	0.185884	0.221072	9	0.178603	0.172212	0.267928	0.206248	9	0.187912	0.177749	0.155792	0.173817	9	0.228447	0.178233	0.156616	0.187766	9
Q5A_013080	No classification	No classification	No classification	hypothetical protein	X			1.22807	0.912496	0.296397	-0.13211		0.00176624	0.00326219	0.00251422	5	0.00511501	0.00747032		0.00629267	6	0.00306769	0.00348842	0.00270682	0.00308764	6	0.0022313	0.00737814	0.00761666	0.00574203	9
Q5A_010895	No classification	No classification	No classification	Undecaprenyl-phosphate 4-deoxy-4-formamido-L-arabinose transferase	X			1.18942	0.914668	0.250264	-0.128681	0.002177	0.00280953	0.00158684	0.00219113	6	0.00128697	0.00217573		0.00173135	5	0.00110434	0.00298766	0.00372654	0.00260618	9	0.000648967	0.00192772	0.00217414	0.00158361	7
Q5A_020690	Metabolism	Biosynthesis of cofactors, prosthetic groups, and carriers	Other	tRNA-modifying protein YgfZ	X			1.21926	0.919061	0.286011	-0.121767	0.00433342	0.00513346	0.00426502	0.0045773	7	0.00581677	0.00481053	0.0110598	0.00722904	7	0.00343395	0.00497903	0.00832983	0.00558094	9	0.00560537	0.00775864	0.00656779	0.00664394	9
Q5A_017335	No classification	No classification	No classification	hypothetical protein	X		X	0.93143	0.919375	-0.10248	-0.121275	0.0344284	0.0599359	0.041384	0.0452494	9	0.0162612	0.0168711	0.0159017	0.0163447	9	0.0334291	0.0465122	0.0464988	0.0421467	9	0.0155469	0.0152319	0.0143019	0.0150269	9
Q5A_014125	Cell structure	Cell envelope	Biosynthesis and degradation of surface polysaccharides and lipopolysaccharides	UDP-glucose 6-dehydrogenase TuaD	X			0.894887	0.919478	-0.160222	-0.121113	0.00685266	0.01067	0.00346327	0.00699531	9	0.00415097	0.00421667	0.00513548	0.00450104	9	0.00439565	0.00731674	0.00706765	0.00626001	9	0.00516234	0.00356784	0.00368565	0.00413861	9
Q5A_006145	No classification	No classification	No classification	N-acetylglucosamine repressor	X			0.859251	0.920174	-0.218849	-0.120021	0.00347307	0.00359371	0.00248123	0.00318267	5	0.00233256	0.00282268	0.00298526	0.0027135	8	0.00212712	0.00303979	0.00303721	0.00273471	8	0.00277624	0.0024587	0.00225573	0.00249689	9
Q5A_000530	Cellular processes	Cellular processes	Detoxification	Organic hydroperoxide resistance protein OhrB	X			0.93732	0.921688	-0.0933866	-0.11765	0.0661283	0.0598083	0.0708613	0.0655993	9	0.0795149	0.0851498	0.159199	0.107955	9	0.0788422	0.0585449	0.0470754	0.0614875	9	0.11936	0.104053	0.0750882	0.0995004	9
Q5A_013960	Metabolism	Amino acid biosynthesis	Aromatic amino acid family	Tryptophan biosynthesis protein TrpCF	X			0.812026	0.922015	-0.300402	-0.117138	0.0295303	0.0386711	0.0181245	0.0287753	9	0.0161259	0.0141509	0.0188673	0.0163814	9	0.0198056	0.0236177	0.0266755	0.0233663	9	0.0185553	0.0136433	0.013113	0.0151039	9
Q5A_008540	Cell structure	Cell envelope	Biosynthesis and degradation of surface polysaccharides and lipopolysaccharides	3-deoxy-manno-octulosonate cytidylyltransferase	X			1.05477	0.923783	0.076935	-0.114374	0.00678121	0.00832434	0.00903131	0.00804562	8	0.0079619	0.00777557		0.00786874	6	0.0111217	0.00602277	0.00831453	0.00848632	9	0.00176311	0.00845748	0.0115864	0.007269	9
Q5A_019920	Metabolism	Fatty acid and phospholipid metabolism	Biosynthesis	Acetyl-coenzyme A carboxylase carboxyl transferase subunit alpha	X			1.10321	0.924007	0.14171	-0.114025	0.00953758	0.0221407	0.0138394	0.0151726	9	0.0182577	0.0157053	0.0204613	0.0181415	9	0.0129046	0.0179875	0.0193236	0.0167386	9	0.0194915	0.0167678	0.0140292	0.0167628	9
Q5A_013445	No classification	No classification	No classification	hypothetical protein	X			1.18052	0.924324	0.239418	-0.11353		0.00441171	0.00810691	0.00625931	5	0.00987501	0.00810825	0.0260021	0.0146618	9	0.0068724	0.00718208	0.00811318	0.00738922	5	0.015914	0.0171504	0.0075923	0.0135522	9
Q5A_023640	Genetic information processing	Protein synthesis	Ribosomal proteins: synthesis and modification	50S ribosomal protein L22	X			0.978677	0.924352	-0.0310959	-0.113486	0.0679419	0.0924436	0.0986033	0.0863296	9	0.097733	0.0947221	0.0642373	0.0855641	9	0.0745502	0.0911606	0.0877554	0.0844888	9	0.0756211	0.0835059	0.0781471	0.0790913	9
Q5A_001980	Cell structure	Cell envelope	Biosynthesis and degradation of murein sacculus and peptidoglycan	Phosphoglucosamine mutase	X			0.891956	0.925401	-0.164956	-0.111849	0.0106982	0.0137712	0.0096873	0.0113856	9	0.0125522	0.00980993		0.0111811	6	0.00676624	0.0104596	0.0132405	0.0101554	9	0.00431548	0.0118417	0.0148837	0.010347	9
Q5A_019630	No classification	No classification	No classification	hypothetical protein	X	X		0.56797	0.92571	-0.816114	-0.111368	0.0322693	0.0161372	0.0190613	0.0224893	8	0.0139309	0.0272709	0.0363393	0.025847	8		0.0154723	0.0100742	0.0127732	5	0.0253639	0.0350473	0.0113694	0.0239269	8
Q5A_000770	Metabolism	Biosynthesis of cofactors, prosthetic groups, and carriers	Heme, porphyrin, and cobalamin	Putative uroporphyrinogen-III C-methyltransferase	X			1.09054	0.926628	0.125041	-0.109937	0.00689158	0.00574458	0.00589022	0.00617546	9	0.00790134	0.00764556	0.00695271	0.00749987	8	0.00576047	0.00740479	0.00703848	0.00673458	9	0.00826821	0.00541761	0.00716296	0.00694959	9
Q5A_019960	Genetic information processing	Protein fate	Protein and peptide secretion and trafficking	Outer membrane protein assembly factor BamA	X	X		0.676163	0.927738	-0.564557	-0.10821	0.00508638	0.00417317	0.00362419	0.00429458	7	0.00455767	0.00496336	0.0102354	0.00658548	7	0.00336664	0.00252313	0.00282173	0.00290383	9	0.0106015	0.00567639	0.00205096	0.0061096	9
Q5A_023580	Genetic information processing	Protein synthesis	Ribosomal proteins: synthesis and modification	30S ribosomal protein S5	X			0.970611	0.928521	-0.0430349	-0.106994	0.152218	0.121606	0.159763	0.144529	8	0.193857	0.149893	0.126203	0.156651	9	0.105855	0.1893	0.125691	0.140282	9	0.110671	0.15757	0.168119	0.145453	9
Q5A_000990	No classification	No classification	No classification	hypothetical protein	X			1.17764	0.928609	0.235895	-0.106856	0.000977743	0.00324247	0.00177807	0.00199943	7	0.000535338	0.00405904	0.00277893	0.00245777	6	0.00148704	0.00201654	0.00356021	0.0023546	8	0.00157903	0.00156438	0.00370351	0.00228231	9
Q5A_023675	Metabolism	Transport and binding proteins	Cations and iron carrying compounds	Bacterioferritin	X			0.883601	0.929304	-0.178534	-0.105777	0.0120916	0.0114061	0.0183897	0.0139624	7	0.0216595	0.0178956		0.0197776	6	0.0206389	0.00851616	0.00785664	0.0123372	9	0.00178379	0.0129735	0.0403809	0.0183794	9
Q5A_017075	Signal transduction	Signal transduction	PTS	Multiphosphoryl transfer protein	X			0.957174	0.931475	-0.0631466	-0.10241	0.0331051	0.051322	0.0330095	0.0391456	9	0.0357077	0.0448493	0.0345367	0.0383645	9	0.0421035	0.0321585	0.0381453	0.0374691	9	0.0413459	0.0359645	0.0298964	0.0357356	9
Q5A_009700	No classification	No classification	No classification	putative phosphatase YcdX	X			0.890629	0.932864	-0.167104	-0.100261	0.00441624	0.00285491	0.00590596	0.00439237	6	0.00397746	0.00218767		0.00308256	5	0.00636794	0.00254249	0.00282548	0.00391197	9		0.00212606	0.00362516	0.00287561	4
Q5A_017625	Metabolism	Biosynthesis of cofactors, prosthetic groups, and carriers	Folic acid	Bifunctional protein FolC	X			0.727718	0.934408	-0.458548	-0.097876	0.00563761	0.00342891	0.000863084	0.00330987	6	0.00125908	0.00191184	0.00223376	0.00180156	6		0.00202	0.00279731	0.00240865	4	0.00258858	0.00165266	0.00080894	0.00168339	6
Q5A_016925	Cellular processes	Cellular processes	Biosynthesis of natural products	Delta(1)-pyrroline-2-carboxylate reductase	X			0.830132	0.934901	-0.268587	-0.0971139	0.06898	0.0576866	0.0506386	0.0591018	9	0.0293024	0.0376426	0.0304553	0.0324668	9	0.0446354	0.0456304	0.056921	0.0490623	9	0.0256621	0.0334968	0.0319009	0.0303533	9
Q5A_023625	Genetic information processing	Protein synthesis	Ribosomal proteins: synthesis and modification	50S ribosomal protein L29	X			0.673717	0.936176	-0.569785	-0.0951479	0.0520147	0.0781351	0.100521	0.0768903	9	0.0734355	0.0749549	0.0487169	0.0657024	9	0.0606524	0.0474811	0.0472734	0.0518023	9	0.0586184	0.0502886	0.0756201	0.061509	8
Q5A_008565	Cellular processes	Cellular processes	Cell division	Chromosome partition protein MukE	X			1.27866	0.937426	0.354633	-0.0932228	0.00281247	0.00284054	0.00292608	0.0028597	7	0.0020889	0.00332168		0.00270529	5	0.00269281	0.00349324	0.0047837	0.00365658	9		0.00240106	0.00267095	0.00253601	6
Q5A_007410	No classification	No classification	No classification	hypothetical protein	X			1.2394	0.939241	0.309639	-0.0904326	0.00440636	0.00232956	0.00271889	0.0031516	6	0.0024152	0.0036524		0.0030338	5	0.00257326	0.00469369	0.00445133	0.00390609	7	0.00446631	0.00194943	0.00213267	0.00284947	6
Q5A_020020	No classification	No classification	No classification	hypothetical protein	X			1.27524	0.940103	0.350774	-0.0891098	0.0244247	0.0184545	0.0211399	0.0213397	9	0.0201912	0.0242349	0.0472393	0.0305551	9	0.0256802	0.021075	0.0348849	0.0272133	9	0.0340152	0.0245161	0.0276436	0.028725	9
Q5A_025395	Metabolism	Transport and binding proteins	Carbohydrates, organic alcohols, and acids	D-ribose-binding periplasmic protein	X			1.71086	0.94068	0.774724	-0.0882234	0.0081928	0.00819538	0.0128443	0.00974416	9	0.0128801	0.0198873	0.00981559	0.0141943	9	0.025911	0.0129955	0.0111063	0.0166709	9	0.0116837	0.0111665	0.0172067	0.0133523	9
Q5A_025575	Genetic information processing	Protein synthesis	tRNA and rRNA base modification	tRNA modification GTPase MnmE	X			1.50475	0.941143	0.589522	-0.0875139		0.000478242	0.000697379	0.00058781	5	0.0011201	0.000453638		0.000786871	5	0.000110834	0.00110258	0.00144011	0.000884507	5	0.00057896		0.000902156	0.000740558	4
Q5A_001610	No classification	No classification	No classification	hypothetical protein	X			0.815285	0.942092	-0.294624	-0.0860603	0.0321306	0.0208877	0.0218035	0.0249406	7	0.0486958	0.0550291	0.0990023	0.0675758	9	0.014092	0.0209802	0.0259288	0.0203337	9	0.0869949	0.0563948	0.047598	0.0636626	9
Q5A_000715	Cell structure	Cell envelope	Biosynthesis and degradation of surface polysaccharides and lipopolysaccharides	dTDP-4-amino-4,6-dideoxygalactose transaminase	X			1.11988	0.942329	0.16334	-0.0856974	0.000871081	0.00619774	0.00349092	0.00351991	7	0.00357984	0.00322887	0.0117255	0.00617806	8	0.00257005	0.00411533	0.00514022	0.00394187	9	0.00780072	0.00596428	0.0037003	0.00582177	9
Q5A_018905	Metabolism	Energy metabolism	Sugars	Fructose-bisphosphate aldolase class 1	X			0.867713	0.942698	-0.20471	-0.0851322	0.0224652	0.0171544	0.0220941	0.0205712	9	0.0293411	0.0172753	0.00967953	0.0187653	9	0.0107007	0.0199394	0.0229096	0.0178499	9	0.00988417	0.0194732	0.0237127	0.01769	9
Q5A_018230	Metabolism	Amino acid biosynthesis	Serine family	Cysteine synthase A	X	X		0.846262	0.943774	-0.240823	-0.0834867	0.0931008	0.100929	0.0902114	0.0947472	9	0.0733858	0.09413	0.149263	0.105593	9	0.0872442	0.071408	0.0818908	0.080181	9	0.127648	0.0990056	0.0723133	0.0996557	9
Q5A_017770	Metabolism	Fatty acid and phospholipid metabolism	Biosynthesis	3-oxoacyl-[acyl-carrier-protein] synthase 1	X			1.1744	0.9443	0.231919	-0.0826829	0.0323782	0.0446612	0.0341868	0.0370754	9	0.0452279	0.04074	0.0806426	0.0555368	9	0.0470195	0.0384174	0.0451866	0.0435412	9	0.0637678	0.0531723	0.0403902	0.0524434	9
Q5A_002980	Genetic information processing	Protein fate	Protein folding and stabilization	Chaperone protein DnaJ	X			1.30037	0.94454	0.378919	-0.0823164	0.00185657	0.00320654	0.00225669	0.00243993	7	0.0024827	0.00373617	0.00533007	0.00384965	9	0.00271874	0.00279199	0.0040077	0.00317281	9	0.00368883	0.00391077	0.00330885	0.00363615	9
Q5A_003060	Metabolism	Purines, pyrimidines, nucleosides, and nucleotides	Pyrimidine ribonucleotide biosynthesis	Carbamoyl-phosphate synthase small chain	X			1.27092	0.944997	0.345876	-0.0816178	0.013004	0.00638641	0.0125473	0.0106459	7	0.012266	0.0120575		0.0121618	6	0.0127777	0.0134898	0.0143229	0.0135301	9		0.00936158	0.0136241	0.0114928	6
Q5A_001005	Metabolism	Transport and binding proteins	Amino acids, peptides and amines	Leu/Ile/Val/Thr-binding protein	X			0.9328	0.945367	-0.100361	-0.0810529	0.0348318	0.0147737	0.0151851	0.0215969	8	0.0378788	0.0261142	0.0716781	0.0452237	9	0.0173831	0.0219006	0.0211529	0.0201456	9	0.0491365	0.0448819	0.0342406	0.042753	9
Q5A_001190	Metabolism	Fatty acid and phospholipid metabolism	Degradation	Fatty acid oxidation complex subunit alpha	X			0.646438	0.945526	-0.629416	-0.0808113	0.0270232	0.0292371	0.0181881	0.0248161	9	0.0189712	0.020092	0.0357847	0.0249493	9	0.0184072	0.0133875	0.0163315	0.0160421	9	0.0296177	0.0216683	0.0194847	0.0235902	9
Q5A_003510	Metabolism	Energy metabolism	Glycolysis/gluconeogenesis	Enolase	X			1.16454	0.945998	0.219756	-0.0800914	0.126129	0.0981839	0.161012	0.128442	9	0.149461	0.154376	0.20357	0.169136	9	0.163961	0.156954	0.12781	0.149575	9	0.195231	0.149673	0.135102	0.160002	9
Q5A_021290	Metabolism	Biosynthesis of cofactors, prosthetic groups, and carriers	Glutathione and analogs	Glutathione synthetase	X			1.43565	0.946518	0.521707	-0.079298	0.0239957	0.0152596	0.034651	0.0246354	8	0.0306299	0.0305255	0.0360219	0.0323924	9	0.0465338	0.0338138	0.0257562	0.0353679	9	0.0208689	0.0296583	0.0414529	0.03066	9
Q5A_024890	Genetic information processing	Protein fate	Degradation of proteins, peptides, and glycopeptides	ATP-dependent protease subunit HslV	X			0.76642	0.946839	-0.383793	-0.0788088	0.0210164	0.0354132	0.0170985	0.0245094	5	0.0167331	0.0246463	0.0491875	0.030189	8	0.0149503	0.018392	0.0230112	0.0187845	9	0.0399781	0.0292837	0.0164905	0.0285841	9
Q5A_002855	No classification	No classification	No classification	Trifunctional NAD biosynthesis/regulator protein NadR	X	X		0.643039	0.947245	-0.637021	-0.0781899	0.00258872	0.00327988	0.0024508	0.00277313	6	0.00101845	0.00161561		0.00131703	4	0.00136628	0.00178479	0.00219863	0.00178323	7		0.00167039	0.000824705	0.00124755	6
Q5A_024815	Metabolism	Amino acid biosynthesis	Glutamate family	Argininosuccinate synthase	X			1.06192	0.948308	0.0866801	-0.0765722	0.073028	0.0575679	0.0812477	0.0706145	9	0.0697764	0.0734604	0.122327	0.0885214	9	0.0730567	0.0779868	0.0739182	0.0749872	9	0.102599	0.0851784	0.0640596	0.0839456	9
Q5A_023660	Genetic information processing	Protein synthesis	Ribosomal proteins: synthesis and modification	50S ribosomal protein L4	X			0.897592	0.949144	-0.155868	-0.0753012	0.0639096	0.0697634	0.0819206	0.0718645	9	0.0859929	0.0528673	0.057758	0.0655394	9	0.0500382	0.0680931	0.0753837	0.064505	9	0.0524765	0.0624367	0.0717057	0.0622063	9
Q5A_003125	Metabolism	Central intermediary metabolism	Nitrogen fixation	Chaperone SurA	X			0.960865	0.949871	-0.0575939	-0.0741968	0.0352412	0.0206879	0.0228226	0.0262505	9	0.0226512	0.0245092	0.0509176	0.0326927	9	0.0213101	0.0269203	0.0274393	0.0252232	9	0.033637	0.033281	0.0262435	0.0310538	9
Q5A_021370	No classification	No classification	No classification	putative Fe(2+)-trafficking protein	X	X		0.734394	0.950956	-0.445374	-0.0725501	0.00922774	0.0102251	0.00685555	0.00876946	9	0.00762939	0.00879982	0.00568241	0.00737054	8	0.00617851	0.00646352	0.00667868	0.00644024	9	0.00506521	0.00663337	0.00932859	0.00700906	9
Q5A_001865	No classification	No classification	No classification	Inorganic pyrophosphatase	X			0.723363	0.952008	-0.467209	-0.070954	0.0475869	0.0250336	0.0251547	0.0325917	8	0.0392656	0.0114926	0.0553167	0.0353583	9	0.00721203	0.0352232	0.0282917	0.0235757	9	0.0328291	0.0321008	0.0360542	0.0336614	9
Q5A_021230	Metabolism	Energy metabolism	Pyruvate dehydrogenase	Pyruvate dehydrogenase E1 component	X			0.99791	0.952327	-0.0030188	-0.0704706	0.0821841	0.0667694	0.0775754	0.0755096	9	0.0887511	0.0841791	0.121884	0.0982713	9	0.0659662	0.0874537	0.0726355	0.0753518	9	0.101045	0.0879845	0.0917294	0.0935864	9
Q5A_015225	Metabolism	Energy metabolism	Amino acids and amines	Bifunctional protein PutA	X			0.501384	0.952492	-0.996011	-0.0702207	0.00544466	0.00802642	0.00979823	0.00775644	7	0.00122687	0.00647073	0.00818849	0.00529536	7	0.00232743	0.00356573	0.00577371	0.00388896	8	0.00586386	0.00269342	0.00657409	0.00504379	9
Q5A_002955	Metabolism	Energy metabolism	Pentose phosphate pathway	Transaldolase B	X			0.76938	0.952546	-0.378231	-0.0701389	0.228288	0.15623	0.134344	0.172954	9	0.133808	0.142536	0.282009	0.186118	9	0.140316	0.124864	0.134022	0.133067	9	0.208949	0.175226	0.147683	0.177286	9
Q5A_009405	Genetic information processing	Transcription	Degradation of RNA	Ribonuclease E	X			1.22781	0.952581	0.296089	-0.0700865	0.015343	0.0275475	0.0189747	0.0206217	9	0.0241504	0.0267391	0.0312954	0.027395	9	0.0202575	0.0285465	0.0271547	0.0253196	9	0.0324839	0.0255114	0.0202924	0.0260959	9
Q5A_008715	Genetic information processing	Protein fate	Protein and peptide secretion and trafficking	Outer membrane protein A	X			1.04722	0.954469	0.0665627	-0.0672302	0.0735223	0.0528416	0.0541227	0.0601622	9	0.0457402	0.0603801	0.126649	0.0775897	9	0.0886426	0.0414106	0.0589556	0.0630029	9	0.102499	0.0766385	0.0430334	0.0740569	9
Q5A_008390	Genetic information processing	Protein fate	Protein and peptide secretion and trafficking	Outer-membrane lipoprotein carrier protein	X			1.29448	0.955323	0.372369	-0.0659402	0.00422095	0.00339545	0.0029333	0.00351657	6	0.00261164	0.00186073	0.0110616	0.00517797	7	0.00441386	0.0056482	0.00359429	0.00455211	7	0.00627478		0.00361849	0.00494664	5
Q5A_024110	Metabolism	Energy metabolism	Biosynthesis and degradation of polysaccharides	Maltodextrin phosphorylase	X	X		0.48762	0.955936	-1.03617	-0.0650136	0.0185304	0.0175534	0.0152042	0.017096	9	0.00830508	0.0101941	0.0131175	0.0105389	9	0.00789424	0.00896958	0.0081452	0.00833634	9	0.0105856	0.00873501	0.010903	0.0100745	9
Q5A_005925	Genetic information processing	DNA metabolism	DNA replication, recombination, and repair	Cold shock-like protein CspE	X			0.799557	0.956075	-0.322727	-0.064805	0.170662	0.139921	0.167404	0.159329	9	0.127459	0.183693	0.03073	0.113961	9	0.146362	0.122344	0.113472	0.127393	9	0.0522968	0.119155	0.155413	0.108955	9
Q5A_019025	Metabolism	Purines, pyrimidines, nucleosides, and nucleotides	Purine ribonucleotide biosynthesis	Inosine-5'-monophosphate dehydrogenase	X			1.19883	0.95614	0.261621	-0.0647058	0.00738945	0.00690351	0.00593087	0.00674128	7	0.00422045	0.00421964	0.00499885	0.00447965	9	0.00721674	0.00750545	0.00952265	0.00808161	9	0.00415377	0.00451121	0.00418453	0.00428317	9
Q5A_016690	Metabolism	Energy metabolism	Other	3-oxoadipate enol-lactonase 2	X			0.753701	0.956367	-0.407937	-0.0643634	0.115526	0.0602543	0.0945243	0.0901015	9	0.0671191	0.0689365	0.110436	0.0821638	9	0.0579643	0.0741788	0.0715855	0.0679095	9	0.100219	0.0806767	0.0548409	0.0785788	9
Q5A_007970	Metabolism	Biosynthesis of cofactors, prosthetic groups, and carriers	Menaquinone and ubiquinone	hypothetical protein	X			1.29298	0.956909	0.370695	-0.0635458		0.00167506	0.00102155	0.00134831	5	0.00103174	0.00359753		0.00231464	5	0.00119124	0.00203912	0.00199962	0.00174333	8	0.00309605	0.00131806	0.00223058	0.0022149	5
Q5A_016250	Metabolism	Biosynthesis of cofactors, prosthetic groups, and carriers	Pantothenate and coenzyme A	Putative 2-dehydropantoate 2-reductase	X			0.814458	0.957349	-0.296087	-0.0628837	0.00374519	0.00297552	0.00341501	0.00337857	4	0.00293146	0.00238744		0.00265945	5	0.00349077	0.00310561	0.00165874	0.00275171	9	0.00178597	0.00289767	0.00295442	0.00254602	6
Q5A_023550	Genetic information processing	Transcription	DNA-dependent RNA polymerase	DNA-directed RNA polymerase subunit alpha	X			1.04244	0.958356	0.0599691	-0.0613666	0.141074	0.13157	0.123068	0.131904	9	0.162787	0.156214	0.123341	0.147447	9	0.152421	0.136405	0.123681	0.137502	9	0.126081	0.152731	0.14511	0.141307	9
Q5A_011140	No classification	No classification	No classification	Major outer membrane lipoprotein Lpp	X			1.32001	0.959507	0.400549	-0.0596353	0.0714915	0.06943	0.121672	0.0875312	9	0.0806802	0.0972989	0.0849522	0.0876438	9	0.157121	0.0898433	0.0996616	0.115542	9	0.0883789	0.0923402	0.0715654	0.0840948	9
Q5A_019985	Genetic information processing	Protein synthesis	Translation factors	Ribosome-recycling factor	X			1.01389	0.959546	0.0199057	-0.0595762	0.0423301	0.0299931	0.0293546	0.0338926	8	0.0366107	0.0399141	0.0318405	0.0361217	9	0.0280599	0.0325666	0.0424639	0.0343635	9	0.0263549	0.0450672	0.0325593	0.0346605	9
Q5A_019110	No classification	No classification	No classification	Nucleoside diphosphate kinase	X			0.963349	0.961537	-0.0538693	-0.0565862	0.117747	0.157564	0.108685	0.127999	9	0.0971702	0.130264	0.0448269	0.0907539	8	0.128076	0.112407	0.129439	0.123307	9	0.0386945	0.11129	0.111805	0.0872632	9
Q5A_023055	Genetic information processing	Protein synthesis	Ribosomal proteins: synthesis and modification	Ribosomal protein L11 methyltransferase	X			0.963735	0.962532	-0.0532908	-0.055094	0.00242916	0.00184461	0.00191029	0.00206136	6	0.00151789	0.00317563		0.00234676	4	0.00166001	0.00157786	0.00272193	0.0019866	7		0.00121304	0.00330462	0.00225883	5
Q5A_003700	Genetic information processing	Protein synthesis	tRNA aminoacylation	Alanine--tRNA ligase	X			1.02159	0.962701	0.0308211	-0.0548409	0.0186275	0.0187253	0.0206776	0.0193435	9	0.0200132	0.0145189	0.0273994	0.0206438	9	0.0148532	0.0160339	0.0283963	0.0197611	9	0.0216963	0.0199268	0.0179985	0.0198738	9
Q5A_009450	Metabolism	Fatty acid and phospholipid metabolism	Biosynthesis	Acyl carrier protein	X			0.733183	0.962844	-0.447755	-0.0546259	0.247973	0.150329	0.118321	0.172208	8	0.181634	0.0689273	0.0559138	0.102159	8	0.12485	0.139296	0.114633	0.12626	9	0.0650763	0.0973356	0.132676	0.0983628	9
Q5A_017315	Genetic information processing	DNA metabolism	DNA replication, recombination, and repair	NMN amidohydrolase-like protein YfaY	X	X		1.9048	0.963142	0.92964	-0.0541801	0.00114249	0.00173506	0.001748	0.00154185	7	0.00208439	0.000801993		0.00144319	6	0.00265649	0.0023172	0.00383705	0.00293691	9	0.0013257	0.00181969	0.0010246	0.00139	8
Q5A_011255	No classification	No classification	No classification	3 beta-hydroxysteroid dehydrogenase/Delta 5-->sp	X			0.711291	0.963407	-0.491487	-0.0537828	0.00705295	0.0139023	0.00578219	0.00891249	9	0.0115647	0.0107935	0.0106707	0.0110096	9	0.00265887	0.00561629	0.010743	0.00633938	9	0.0123365	0.00839606	0.0110878	0.0106068	9
Q5A_006950	Cellular processes	Cellular processes	Other	Autoinducer 2-degrading protein LsrG	X			0.691792	0.963823	-0.53159	-0.0531595	0.0469681	0.0309241	0.0391421	0.0390114	9	0.0383051	0.0358021	0.0264956	0.0335342	9	0.0287792	0.020863	0.0313212	0.0269878	9	0.0300568	0.0332344	0.0336721	0.0323211	9
Q5A_003435	Genetic information processing	Protein fate	Protein folding and stabilization	Periplasmic serine endoprotease DegP	X			0.985026	0.964713	-0.0217664	-0.0518281	0.00571032	0.00455296	0.0044017	0.00488833	7	0.00566521	0.0055797	0.00956188	0.0069356	9	0.00415923	0.00392173	0.00636442	0.00481513	9	0.00841762	0.00668926	0.0049657	0.00669086	9
Q5A_007975	No classification	No classification	No classification	Alpha-D-kanosaminyltransferase	X			0.546989	0.965009	-0.870417	-0.0513852	0.00852008	0.00114678	0.00261519	0.00409402	6	0.00232948	0.00179092	0.00105816	0.00172619	7	0.00157052	0.00184645	0.00330118	0.00223938	8	0.00210654	0.00105572	0.00183511	0.00166579	8
Q5A_010845	Genetic information processing	Protein synthesis	Ribosomal proteins: synthesis and modification	50S ribosomal protein L20	X			0.952459	0.965748	-0.0702704	-0.0502818	0.047352	0.0402762	0.0594073	0.0490118	7	0.0626657	0.063827	0.051566	0.0593529	9	0.0496145	0.0470504	0.0433805	0.0466818	9	0.0554223	0.0540087	0.0625289	0.05732	9
Q5A_008430	Metabolism	Energy metabolism	Fermentation	Formate acetyltransferase 1	X	X		0.661154	0.965899	-0.596943	-0.0500564	0.0040559	0.00704281	0.00441361	0.00517077	8	0.00587732	0.00695917	0.00653661	0.0064577	9	0.00354662	0.00306518	0.00364423	0.00341868	9	0.00505687	0.0086725	0.00498307	0.00623748	9
Q5A_012190	No classification	No classification	No classification	Nitrilotriacetate monooxygenase component A	X			1.49034	0.966474	0.57564	-0.0491976	0.00184237	0.00241325	0.00307977	0.00244513	8	0.00239981	0.00246115		0.00243048	6	0.00274012	0.00372401	0.0044681	0.00364408	9	0.00257436	0.00153229	0.00294033	0.00234899	9
Q5A_019090	Metabolism	Biosynthesis of cofactors, prosthetic groups, and carriers	Other	4-hydroxy-3-methylbut-2-en-1-yl diphosphate synthase (flavodoxin)	X			1.3334	0.966507	0.415113	-0.0491484	0.00285283	0.00249843	0.003813	0.00305476	8	0.00428363	0.00218033	0.00539567	0.00395321	7	0.00313426	0.00447392	0.00461148	0.00407322	9	0.00214222	0.00363665	0.00568355	0.00382081	9
Q5A_018625	Metabolism	Purines, pyrimidines, nucleosides, and nucleotides	Purine ribonucleotide biosynthesis	Phosphoribosylaminoimidazole-succinocarboxamide synthase	X			0.906046	0.967503	-0.142343	-0.0476618	0.0444404	0.0207399	0.0274097	0.0308634	8	0.0274554	0.0255472	0.0371569	0.0300532	9	0.0296067	0.0226223	0.0316619	0.0279636	9	0.0346818	0.0344323	0.0181155	0.0290765	9
Q5A_014150	Metabolism	Purines, pyrimidines, nucleosides, and nucleotides	Purine ribonucleotide biosynthesis	Formyltetrahydrofolate deformylase	X			1.46869	0.968454	0.554534	-0.046244	0.00189289	0.00551973	0.00453023	0.00398095	6	0.00318921	0.00364116		0.00341519	5	0.00401091	0.00684766	0.00668182	0.0058468	9	0.00336112	0.00198723	0.00457401	0.00330745	8
Q5A_001185	Metabolism	Fatty acid and phospholipid metabolism	Degradation	3-ketoacyl-CoA thiolase	X			1.03503	0.968586	0.0496695	-0.0460479	0.0122339	0.0255606	0.0173965	0.018397	9	0.0156979	0.018227	0.01493	0.0162849	8	0.026739	0.0147207	0.0156645	0.0190414	9	0.00917884	0.0167467	0.0213945	0.0157734	9
Q5A_023575	Genetic information processing	Protein synthesis	Ribosomal proteins: synthesis and modification	50S ribosomal protein L15	X			1.02881	0.969261	0.0409822	-0.045043	0.0930776	0.072224	0.076326	0.0805426	8	0.0843114	0.0876032	0.119509	0.0971413	9	0.0826749	0.0690138	0.0969013	0.0828633	9	0.120827	0.095418	0.066221	0.0941553	9
Q5A_011565	No classification	No classification	No classification	Aminodeoxyfutalosine deaminase	X	X		0.793425	0.969423	-0.333835	-0.0448011	0.00998592	0.0122786	0.0111558	0.0111401	7	0.0182204	0.0175872	0.0115336	0.0157804	7	0.00923815	0.00730588	0.00997247	0.00883883	9	0.016742	0.0164892	0.0126625	0.0152979	9
Q5A_025510	Metabolism	Transport and binding proteins	Anions	Phosphate-binding protein PstS	X			0.827031	0.969457	-0.273986	-0.0447513	0.0316622	0.031484	0.022414	0.0285201	9	0.0450558	0.040308	0.0570063	0.0474567	9	0.0171551	0.0267572	0.0268487	0.023587	9	0.0478715	0.0537486	0.0364016	0.0460072	9
Q5A_001360	Signal transduction	Regulatory functions	Protein interactions	Regulator of sigma D	X			1.1974	0.970576	0.25991	-0.0430872	0.0053546	0.00540111	0.00698923	0.00591498	7	0.00439768	0.00327534	0.00542331	0.00436545	7	0.00541463	0.00790538	0.00792786	0.00708262	9	0.00358411	0.00356025	0.00556662	0.004237	6
Q5A_014200	Metabolism	Biosynthesis of cofactors, prosthetic groups, and carriers	Heme, porphyrin, and cobalamin	Putative NAD(P)H nitroreductase YdjA	X			0.791809	0.970819	-0.336776	-0.0427255	0.0180774	0.0224444	0.0125529	0.0176916	8	0.015041	0.0106842	0.0289192	0.0182148	9	0.00973607	0.0164691	0.0158199	0.0140084	9	0.024744	0.0180765	0.0102293	0.0176833	9
Q5A_012095	Metabolism	Transport and binding proteins	Cations and iron carrying compounds	putative D,D-dipeptide-binding periplasmic protein DdpA	X			0.863253	0.971043	-0.212145	-0.0423929	0.00343586	0.00417724	0.00317162	0.00359491	9	0.00320113	0.00398589	0.00569512	0.00429405	9	0.00261263	0.0035903	0.00310701	0.00310331	9	0.0058576	0.00302865	0.00362286	0.0041697	9
Q5A_001155	No classification	No classification	No classification	Delta-aminolevulinic acid dehydratase	X			0.924785	0.971219	-0.112811	-0.042131	0.0104145	0.0140299	0.0109543	0.0117996	9	0.0101766	0.0116475	0.0223915	0.0147385	9	0.0133843	0.00935161	0.0100003	0.010912	9	0.0220908	0.00864186	0.0122104	0.0143143	9
Q5A_025485	Metabolism	Energy metabolism	ATP-proton motive force interconversion	ATP synthase gamma chain	X			1.03379	0.971599	0.0479398	-0.0415671	0.0313392	0.0199615	0.0273186	0.0262065	9	0.0287186	0.0290813	0.0424285	0.0334095	9	0.0225344	0.0311933	0.027548	0.0270919	9	0.0365722	0.0323022	0.0285074	0.0324606	9
Q5A_001315	Genetic information processing	Transcription	DNA-dependent RNA polymerase	DNA-directed RNA polymerase subunit beta	X			0.940162	0.972862	-0.0890183	-0.0396929	0.13663	0.118351	0.09125	0.11541	9	0.108563	0.0998274	0.115077	0.107822	9	0.107041	0.113447	0.105024	0.108504	9	0.0954874	0.1068	0.112402	0.104896	9
Q5A_018705	No classification	No classification	No classification	Ribonuclease Y	X			1.02972	0.974448	0.042253	-0.0373423	0.0201336	0.0198165	0.0182532	0.0194011	9	0.0277383	0.0260374	0.0475673	0.033781	9	0.0198079	0.02215	0.0179753	0.0199777	9	0.0366866	0.0319247	0.0301423	0.0329179	9
Q5A_024870	Genetic information processing	Protein synthesis	Ribosomal proteins: synthesis and modification	50S ribosomal protein L31	X			1.3211	0.97462	0.401743	-0.0370879	0.0112102	0.0165171	0.0284509	0.0187261	9	0.0375138	0.0269812	0.035414	0.033303	9	0.010779	0.0199184	0.0435198	0.024739	9	0.0391099	0.0349017	0.0233618	0.0324578	9
Q5A_017550	Metabolism	Central intermediary metabolism	Other	Phosphate acetyltransferase	X			1.40751	0.974625	0.493144	-0.0370816	0.00796318	0.00568444	0.00544025	0.00636263	9	0.00587103	0.00638606	0.0140412	0.0087661	9	0.00725514	0.00881465	0.0107966	0.00895545	9	0.0118477	0.00658446	0.00719886	0.00854366	9
Q5A_011435	Genetic information processing	Protein fate	Degradation of proteins, peptides, and glycopeptides	Prolyl endopeptidase	X			1.08769	0.975295	0.121271	-0.0360896	0.00501187	0.00739792	0.00655027	0.00632002	9	0.00519059	0.00499392	0.00448952	0.00489134	7	0.00819546	0.00534863	0.00707863	0.00687424	9	0.00329525	0.00338595	0.0076303	0.0047705	9
Q5A_003220	Metabolism	Amino acid biosynthesis	Pyruvate family	2-isopropylmalate synthase	X			1.15878	0.975625	0.212609	-0.0356017	0.00317144	0.00443531	0.00523809	0.00428161	6	0.00215244	0.0017364	0.00583477	0.0032412	7	0.00447266	0.00494836	0.00546334	0.00496145	9	0.00307939	0.00336006	0.00304714	0.0031622	9
Q5A_021110	Genetic information processing	Transcription	Transcription factors	RNA polymerase-binding transcription factor DksA	X			0.673071	0.976379	-0.571169	-0.0344872	0.0170509	0.0439295	0.0121841	0.0243882	9	0.013653	0.0235986		0.0186258	6	0.0173012	0.0157065	0.0162372	0.016415	9	0.00919856	0.0258354	0.0195235	0.0181858	7
Q5A_002530	No classification	No classification	No classification	putative L,D-transpeptidase YbiS	X			1.34212	0.976936	0.424508	-0.0336636	0.00634989	0.0107528	0.0116644	0.00958901	9	0.0102858	0.0122236	0.00609271	0.00953404	8	0.00875364	0.0141388	0.0157162	0.0128696	9	0.00988859	0.00761955	0.0104343	0.00931415	7
Q5A_014735	Signal transduction	Signal transduction	PTS	PTS system mannose-specific EIIAB component	X			0.797197	0.97754	-0.326992	-0.0327723	0.00415994	0.00666277	0.00442531	0.00508267	7	0.00385418	0.00416965		0.00401192	6	0.00504585	0.00342017	0.00368965	0.00405189	9	0.00335059	0.00346536	0.00494947	0.00392181	6
Q5A_018395	Metabolism	Energy metabolism	Pentose phosphate pathway	Transaldolase	X			1.11694	0.97779	0.159556	-0.0324037	0.00765996	0.00676323	0.00880137	0.00774152	7	0.00621898	0.0070089	0.0110273	0.00808505	9	0.00874451	0.00787085	0.00932516	0.00864684	9	0.00852862	0.00820397	0.00698386	0.00790548	9
Q5A_023665	Genetic information processing	Protein synthesis	Ribosomal proteins: synthesis and modification	50S ribosomal protein L3	X			1.01716	0.977796	0.0245435	-0.0323948	0.0688467	0.0966652	0.120549	0.0953535	9	0.116648	0.119199	0.125064	0.120304	9	0.118529	0.102398	0.070042	0.0969896	9	0.127134	0.141263	0.0844996	0.117632	9
Q5A_004965	Genetic information processing	Protein fate	Protein folding and stabilization	Trigger factor	X	X		1.26523	0.97801	0.339405	-0.0320791	0.0610487	0.0564576	0.0698048	0.062437	9	0.0737065	0.087321	0.0802602	0.0804292	9	0.0727302	0.083467	0.0807953	0.0789975	9	0.0819166	0.0742605	0.0798046	0.0786606	9
Q5A_000565	Metabolism	Transport and binding proteins	Cations and iron carrying compounds	Periplasmic dipeptide transport protein	X			1.48561	0.978279	0.571059	-0.0316823	0.013977	0.015272	0.0184439	0.0158976	9	0.0287862	0.021254	0.0193131	0.0231178	9	0.0180714	0.0243098	0.028472	0.0236177	9	0.0215154	0.0251348	0.0211967	0.0226156	9
Q5A_007725	Cellular processes	Cellular processes	Detoxification	S-(hydroxymethyl)glutathione dehydrogenase	X	X		0.703303	0.978575	-0.507781	-0.0312456	0.00973247	0.0140872	0.0139173	0.012579	7	0.010603	0.013837	0.0207449	0.0150616	9	0.00917752	0.00932634	0.00803669	0.00884685	9	0.0217524	0.0107	0.0117644	0.0147389	9
Q5A_009155	No classification	No classification	No classification	hypothetical protein	X			0.931863	0.979854	-0.101811	-0.0293619	0.00609206	0.0127787	0.0162942	0.0117217	7	0.0107294	0.00912324	0.00783954	0.00923073	8	0.0106136	0.0108183	0.011337	0.010923	9	0.0117106	0.00613218	0.00929146	0.00904476	9
Q5A_018240	Signal transduction	Signal transduction	PTS	Phosphoenolpyruvate-protein phosphotransferase	X			0.845886	0.979917	-0.241464	-0.029268	0.108161	0.0991504	0.08825	0.0985204	9	0.0842773	0.0788161	0.110783	0.091292	9	0.0913632	0.083515	0.0751328	0.083337	9	0.0990448	0.0777944	0.0915367	0.0894586	9
Q5A_008025	Metabolism	Amino acid biosynthesis	Histidine family	Histidine biosynthesis bifunctional protein HisB	X			0.975384	0.981824	-0.0359582	-0.0264636	0.00939735	0.0145481	0.0073684	0.010438	9	0.00550707	0.00877943	0.00893879	0.00774176	9	0.0106801	0.00813987	0.0117231	0.010181	9	0.00565764	0.00891	0.0082355	0.00760105	9
Q5A_006045	Metabolism	Transport and binding proteins	Amino acids, peptides and amines	Glutamine transport ATP-binding protein GlnQ	X			0.989523	0.982052	-0.0151952	-0.0261287	0.00457121	0.00220077	0.0043005	0.00369083	6	0.00326316	0.00360975		0.00343646	6	0.00364914	0.00291783	0.00438951	0.00365216	9	0.00148949	0.00470726	0.00392759	0.00337478	7
Q5A_006430	Metabolism	Transport and binding proteins	Other	Oligogalacturonate lyase	X			1.09358	0.98369	0.129063	-0.0237244	0.0208931	0.0272009	0.0203918	0.0228286	9	0.0250299	0.0218264	0.0171716	0.0213426	9	0.0232846	0.0229473	0.0286632	0.024965	9	0.022387	0.0219855	0.018611	0.0209945	9
Q5A_022040	No classification	No classification	No classification	hypothetical protein	X			1.03826	0.984975	0.0541696	-0.0218409	0.00595376	0.00919768	0.00807442	0.00774195	8	0.0110787	0.00622721		0.00865296	6	0.00604573	0.00982577	0.00824302	0.00803817	9		0.00705306	0.00999283	0.00852295	6
Q5A_015110	Metabolism	Transport and binding proteins	Other	Nitrate transport protein NrtA	X			0.634323	0.985372	-0.65671	-0.0212594		0.00370529	0.00175388	0.00272959	6	0.00239509	0.000783857		0.00158948	5	0.00223898	0.00122559	0.00172976	0.00173144	6		0.00143051	0.00170194	0.00156622	4
Q5A_011030	No classification	No classification	No classification	hypothetical protein	X			0.598257	0.985966	-0.741163	-0.0203906		0.0046184	0.00180387	0.00321114	5	0.00248324	0.0025213		0.00250227	5	0.00185245	0.00237489	0.00153591	0.00192108	7	0.00304707	0.003265	0.00108938	0.00246715	8
Q5A_024910	Cellular processes	Cellular processes	Cell division	Cell division protein ZapB	X			0.529935	0.987634	-0.916112	-0.017951	0.00790969	0.0279875	0.018787	0.0182281	7	0.00853979	0.00574184		0.00714081	6	0.0120517	0.00787671	0.0090507	0.00965971	9		0.0073891	0.00671593	0.00705251	6
Q5A_010415	No classification	No classification	No classification	hypothetical protein	X			0.859367	0.988312	-0.218654	-0.0169612	0.00859298	0.0175034	0.0259904	0.0173623	5	0.0250328	0.0208626		0.0229477	6	0.0124612	0.0193399	0.0129606	0.0149206	9		0.0216201	0.0237389	0.0226795	6
Q5A_023165	Metabolism	Energy metabolism	Fermentation	Aldehyde reductase YahK	X			1.30719	0.988372	0.386465	-0.0168737	0.00420606	0.00674159	0.00420045	0.00504937	8	0.00350806	0.00566596		0.00458701	6	0.00716803	0.00572408	0.00690928	0.00660047	9	0.00101214	0.00192867	0.0106602	0.00453367	7
Q5A_000910	No classification	No classification	No classification	hypothetical protein	X			0.890435	0.988483	-0.167418	-0.0167121	0.0160287	0.0161815	0.0132418	0.0151506	8	0.0165807	0.0147688	0.0148958	0.0154151	9	0.012252	0.0127284	0.0154915	0.0134907	9	0.0158841	0.0184847	0.0113439	0.0152376	9
Q5A_009440	Metabolism	Fatty acid and phospholipid metabolism	Biosynthesis	Malonyl CoA-acyl carrier protein transacylase	X			0.729412	0.991734	-0.455193	-0.0119752	0.0336201	0.0312529	0.0115873	0.0254868	9	0.0125282	0.0145999	0.0184423	0.0151901	8	0.0178979	0.019222	0.0186513	0.0185904	9	0.0171881	0.0114629	0.0165427	0.0150645	9
Q5A_023035	Metabolism	Fatty acid and phospholipid metabolism	Biosynthesis	Biotin carboxylase	X			1.07019	0.992342	0.0978696	-0.0110908	0.0170027	0.0219659	0.0122467	0.0170718	9	0.0199343	0.0173118	0.024507	0.0205844	9	0.0140771	0.0188776	0.0218555	0.0182701	9	0.0220049	0.0236058	0.0156696	0.0204268	9
Q5A_019940	Cell structure	Cell envelope	Biosynthesis and degradation of surface polysaccharides and lipopolysaccharides	Acyl-[acyl-carrier-protein]--UDP-N-acetylglucosamine O-acyltransferase	X			1.39954	0.992859	0.484953	-0.0103386	0.0060442	0.00661308	0.00535377	0.00600368	7	0.00718311	0.00549451		0.00633881	6	0.00563435	0.00947449	0.0100983	0.0084024	9	0.00647684	0.00451272	0.00789107	0.00629355	8
Q5A_013950	Metabolism	Amino acid biosynthesis	Aromatic amino acid family	Anthranilate synthase component 2	X			1.12222	0.993688	0.166355	-0.0091354	0.026815	0.031192	0.0184204	0.0254758	9	0.00621367	0.0162237		0.0112187	6	0.0337373	0.0246747	0.0273562	0.0285894	9		0.00415562	0.0181401	0.0111479	6
Q5A_024955	Metabolism	Energy metabolism	Glycolysis/gluconeogenesis	Triosephosphate isomerase	X			0.936396	0.994872	-0.0948098	-0.00741663	0.099864	0.0834231	0.101858	0.0950483	9	0.10816	0.0949273	0.073173	0.0920869	9	0.0837225	0.0964228	0.0868632	0.0890028	9	0.084392	0.0748248	0.115627	0.0916147	9
Q5A_025005	No classification	No classification	No classification	hypothetical protein	X			1.10771	0.996258	0.147583	-0.00540801	0.0219219	0.021053	0.0236564	0.0222105	8	0.0272043	0.0257355	0.0502609	0.0344002	9	0.0206508	0.0305889	0.0225686	0.0246028	9	0.0458216	0.0303331	0.0266599	0.0342715	9
Q5A_000705	Cell structure	Cell envelope	Biosynthesis and degradation of surface polysaccharides and lipopolysaccharides	Glucose-1-phosphate thymidylyltransferase 2	X			0.907457	0.99626	-0.140098	-0.00540588	0.00482215	0.00395324	0.00414014	0.00430518	6	0.00491787	0.00359491	0.00662939	0.00504739	8	0.00423661	0.00407563	0.00340806	0.00390676	8	0.00563528	0.00440659	0.00504367	0.00502851	9
Q5A_001900	Metabolism	Energy metabolism	TCA cycle	Malate dehydrogenase	X			1.17926	0.996337	0.237887	-0.00529371	0.137291	0.102953	0.171869	0.137371	9	0.157026	0.159502	0.249848	0.188792	9	0.188904	0.144469	0.152618	0.161997	9	0.224531	0.16562	0.174151	0.188101	9
Q5A_013885	No classification	No classification	No classification	hypothetical protein	X			0.79193	0.997347	-0.336554	-0.00383254	0.00607749	0.00532764	0.00363023	0.00501179	7	0.00329615	0.00327405		0.0032851	6	0.00317621	0.00362591	0.00510484	0.00396899	9	0.00210261	0.00435036	0.00337619	0.00327639	8
Q5A_016695	Metabolism	Energy metabolism	Fermentation	Diacetyl reductase [(S)-acetoin forming]	X			0.856962	0.997924	-0.222697	-0.00299874	0.00478127		0.00431792	0.00454959	4	0.00243145	0.00142722	0.00378047	0.00254638	7	0.00302867	0.00569688	0.00297093	0.00389883	7	0.00196214	0.00393166	0.00172947	0.00254109	9
Q5A_017480	Metabolism	Energy metabolism	Electron transport	NADH-quinone oxidoreductase subunit F	X			0.90948	0.998138	-0.136886	-0.00268946	0.0203829	0.0223348	0.0161961	0.0196379	9	0.0212367	0.0188102	0.009186	0.016411	9	0.0151635	0.019982	0.0184353	0.0178603	9	0.00848969	0.015914	0.0247375	0.0163804	9
Q5A_021210	Metabolism	Energy metabolism	TCA cycle	Aconitate hydratase 2	X			1.14955	0.998437	0.201068	-0.00225624	0.0581944	0.0518927	0.0719734	0.0606868	9	0.0632192	0.0597595	0.10387	0.0756162	9	0.0673334	0.0764067	0.0655474	0.0697625	9	0.0828996	0.0755181	0.0680763	0.075498	9
Q5A_003065	Metabolism	Purines, pyrimidines, nucleosides, and nucleotides	Pyrimidine ribonucleotide biosynthesis	Carbamoyl-phosphate synthase large chain	X			0.884755	0.998479	-0.17665	-0.00219549	0.0144885	0.0211246	0.0193141	0.0183091	9	0.0162826	0.0135543	0.00587962	0.0119055	9	0.0140122	0.016309	0.018276	0.0161991	9	0.0117643	0.0111913	0.0127067	0.0118874	9
Q5A_018725	Metabolism	Purines, pyrimidines, nucleosides, and nucleotides	Purine ribonucleotide biosynthesis	Phosphoribosylformylglycinamidine cyclo-ligase	X			1.32364	0.999008	0.404513	-0.00143122	0.00583152	0.0218934	0.0152493	0.0143247	9	0.0182418	0.0168123	0.0192262	0.0180934	8	0.01761	0.0181027	0.0211698	0.0189608	9	0.0166375	0.0214228	0.0161662	0.0180755	9
Q5A_000975	Cellular processes	Cellular processes	Cell division	Cell division ATP-binding protein FtsE	X			0.78849	1.00087	-0.342836	0.00125416		0.00209212	0.00423053	0.00316133	5	0.00243903	0.00258782		0.00251342	6	0.0030845	0.00220724	0.00218629	0.00249268	8	0.00228408	0.00326894	0.00199381	0.00251561	8
Q5A_012660	No classification	No classification	No classification	hypothetical protein	X			1.13476	1.0038	0.18239	0.00547651	0.101148	0.119772	0.221237	0.147386	6	0.30541	0.295155		0.300282	6	0.162169	0.158835	0.180739	0.167248	9	0.398979	0.213264	0.29203	0.301425	7
Q5A_023700	Genetic information processing	Protein synthesis	Ribosomal proteins: synthesis and modification	30S ribosomal protein S12	X			1.2551	1.00479	0.327802	0.00689631	0.0590463	0.0388145	0.03995	0.0459369	8	0.0456224	0.0631947	0.0969129	0.0685767	9	0.0801075	0.0530147	0.0398441	0.0576554	9	0.0899806	0.0627322	0.0540029	0.0689052	9
Q5A_005000	No classification	No classification	No classification	Long-chain acyl-CoA thioesterase FadM	X			1.1329	1.00552	0.18002	0.00793596	0.00232291	0.00258516	0.00391923	0.00294243	6	0.00483583	0.00434542	0.00227168	0.00381764	8	0.00326555	0.00250158	0.00423331	0.00333348	7	0.00273613	0.00456721	0.00421276	0.0038387	9
Q5A_004720	No classification	No classification	No classification	Fructokinase	X			1.11278	1.00576	0.154167	0.00828246	0.00646682	0.00591574	0.0057385	0.00604035	9	0.00613212	0.00879921	0.00656819	0.00716651	8	0.00819222	0.00456479	0.00740772	0.00672158	9	0.00586557	0.007826	0.00793174	0.00720777	9
Q5A_002130	Cellular processes	Cellular processes	Other	CRISPR-associated protein Csy1	X			0.750352	1.00635	-0.41436	0.0091277	0.00159008	0.00361578	0.00205958	0.00242181	4	0.00288861	0.00151767		0.00220314	6	0.00188696	0.00181928	0.00174539	0.00181721	8		0.00231726	0.00211699	0.00221712	5
Q5A_010850	Genetic information processing	Protein synthesis	tRNA aminoacylation	Phenylalanine--tRNA ligase alpha subunit	X			1.03568	1.0064	0.0505765	0.00920456	0.0298658	0.025173	0.0294203	0.0281531	9	0.0282153	0.0281154	0.0709023	0.042411	9	0.0291805	0.0330298	0.0252623	0.0291575	9	0.0475848	0.041191	0.0392715	0.0426824	9
Q5A_017275	Metabolism	Central intermediary metabolism	Nitrogen metabolism	Transcriptional regulatory protein RcsB	X			1.56099	1.00709	0.642462	0.0101882		0.00138398	0.00153746	0.00146072	4	0.00197118	0.00246884	0.00447597	0.00297199	5	0.000948226	0.0026726	0.00321969	0.00228017	7	0.00448407	0.00356717	0.000927934	0.00299306	7
Q5A_017485	Metabolism	Energy metabolism	Electron transport	NADH-quinone oxidoreductase subunit E	X			0.895396	1.00723	-0.159402	0.0103892	0.00407167	0.00618085	0.009389	0.00654717	8	0.00499179	0.00882386		0.00690782	6	0.0057457	0.00640541	0.00543584	0.00586232	8	0.00693046	0.00489436	0.00904842	0.00695775	7
Q5A_012645	Metabolism	Biosynthesis of cofactors, prosthetic groups, and carriers	Pantothenate and coenzyme A	L-2,4-diaminobutyrate decarboxylase	X			0.997024	1.01112	-0.00429925	0.0159542	0.00583767	0.00269305	0.00485301	0.00446124	7	0.00130608	0.000627421	0.00609699	0.00267683	4	0.00604548	0.00393692	0.00336151	0.00444797	9	0.0029982	0.0021643	0.00295729	0.0027066	9
Q5A_002780	No classification	No classification	No classification	Osmotically-inducible protein Y	X			1.15277	1.0112	0.20511	0.0160711	0.106514	0.0895386	0.140281	0.112111	9	0.168389	0.161702	0.255736	0.195276	9	0.149724	0.115729	0.122264	0.129239	9	0.216938	0.216807	0.158645	0.197463	9
Q5A_018010	Metabolism	Energy metabolism	Glycolysis/gluconeogenesis	Glucokinase	X			1.1044	1.01312	0.143267	0.0188121	0.00944917	0.00480087	0.00499703	0.00641569	7	0.00668208	0.00522277	0.0129825	0.00829578	9	0.00397897	0.00791562	0.00936194	0.00708551	8	0.0127383	0.00841117	0.00406446	0.00840466	9
Q5A_024500	Metabolism	Energy metabolism	Electron transport	Glutathione reductase	X			0.935537	1.01355	-0.0961329	0.0194122	0.0274166	0.0261758	0.0380028	0.0305317	9	0.0260781	0.0405461	0.0167233	0.0277825	9	0.0331919	0.0238137	0.028685	0.0285636	9	0.0206626	0.024987	0.0388268	0.0281588	9
Q5A_006060	Metabolism	Transport and binding proteins	Amino acids, peptides and amines	Glutamate/aspartate periplasmic-binding protein	X			1.04539	1.01383	0.064048	0.0198156	0.0549441	0.0526549	0.051082	0.0528937	9	0.061427	0.0603822	0.0874733	0.0697608	9	0.0313225	0.0605484	0.0740134	0.0552948	9	0.0800405	0.0715342	0.0606021	0.0707256	9
Q5A_013345	Genetic information processing	Protein synthesis	Translation factors	Elongation factor G	X			0.972037	1.01489	-0.0409164	0.0213203	0.0071015	0.00804122	0.00689818	0.00734697	9	0.00904571	0.00736221	0.0219602	0.0127894	9	0.00592043	0.00854611	0.00695804	0.00714153	9	0.0193517	0.00877573	0.010812	0.0129798	9
Q5A_008000	Metabolism	Energy metabolism	Pentose phosphate pathway	6-phosphogluconate dehydrogenase, decarboxylating	X			1.06187	1.0149	0.0866122	0.0213331	0.0785967	0.0873739	0.0764329	0.0808012	9	0.0766998	0.0796562	0.0352536	0.0638699	9	0.081614	0.092334	0.0834539	0.0858006	9	0.0439339	0.0650713	0.0854588	0.0648213	9
Q5A_017820	Metabolism	Fatty acid and phospholipid metabolism	Degradation	Fatty acid oxidation complex subunit alpha	X			0.88797	1.01507	-0.171418	0.0215774	0.00325138	0.00385265	0.00214618	0.0030834	7	0.00346283	0.00400374	0.00269788	0.00338815	8	0.00239225	0.00334856	0.00247309	0.00273797	9	0.00331741	0.0028895	0.00411071	0.00343921	9
Q5A_014465	Metabolism	Energy metabolism	Glycolysis/gluconeogenesis	Pyruvate kinase II	X			0.932147	1.01558	-0.10137	0.0223105	0.0470517	0.0552112	0.0305356	0.0442662	9	0.0453308	0.0356055	0.0522642	0.0444002	9	0.0380842	0.0434757	0.0422278	0.0412626	9	0.0401743	0.0498658	0.0452363	0.0450921	9
Q5A_017940	No classification	No classification	No classification	hypothetical protein	X			0.784843	1.0158	-0.349524	0.0226206	0.124409	0.0779657	0.0915489	0.0979747	8	0.0891676	0.0890201	0.0936658	0.0906178	8	0.0669494	0.0849257	0.0788092	0.0768948	9	0.0905546	0.105725	0.07987	0.0920498	9
Q5A_023645	Genetic information processing	Protein synthesis	Ribosomal proteins: synthesis and modification	30S ribosomal protein S19	X			1.18192	1.01611	0.241131	0.0230591	0.0270308	0.0501821	0.0392882	0.0388337	8	0.0509019	0.0447813	0.11963	0.071771	9	0.0418827	0.0448038	0.0510084	0.0458983	9	0.112447	0.0583802	0.0479545	0.0729274	9
Q5A_019945	Metabolism	Fatty acid and phospholipid metabolism	Biosynthesis	3-hydroxyacyl-[acyl-carrier-protein] dehydratase FabZ	X	X		0.656765	1.01625	-0.60655	0.0232515	0.00320188	0.00505116	0.00330063	0.00385122	7	0.0018578	0.00347013		0.00266396	5	0.00261981	0.00290681	0.00206143	0.00252935	6	0.00192773	0.00107695	0.00511707	0.00270725	7
Q5A_019560	No classification	No classification	No classification	hypothetical protein	X			0.666463	1.01684	-0.585403	0.0240912	0.00229661	0.0142416	0.0033147	0.00661764	6	0.00442969	0.00556822		0.00499895	5	0.00221527	0.0078161	0.00319988	0.00441041	7		0.00606108	0.00410518	0.00508313	4
Q5A_008600	Genetic information processing	Protein synthesis	tRNA aminoacylation	Asparagine--tRNA ligase	X			1.07043	1.01696	0.0981946	0.024264	0.0286614	0.0295779	0.0323057	0.0301817	9	0.0291589	0.0320538	0.0071961	0.0228029	9	0.0350578	0.0277033	0.0341612	0.0323074	9	0.0126716	0.0272449	0.0296526	0.0231897	9
Q5A_016100	Metabolism	Central intermediary metabolism	Other	Glutarate-semialdehyde dehydrogenase DavD	X			1.05821	1.01846	0.08162	0.0263844	0.0101512	0.0104251	0.0163351	0.0123038	9	0.0179572	0.0204272	0.0267794	0.0217213	9	0.0134084	0.0112168	0.0144346	0.01302	9	0.0223303	0.0266635	0.0173727	0.0221222	9
Q5A_021315	Metabolism	Amino acid biosynthesis	Glutamate family	Pyrroline-5-carboxylate reductase	X			1.02656	1.01938	0.0378119	0.0276885	0.00968806	0.00589258	0.00575057	0.0071104	9	0.00681554	0.00767277	0.0109082	0.0084655	8	0.00560238	0.00694914	0.00934615	0.00729922	9	0.00692028	0.00983693	0.0091314	0.00862954	9
Q5A_015210	Metabolism	Transport and binding proteins	Cations and iron carrying compounds	Iron uptake system component EfeO	X			0.850389	1.02029	-0.233805	0.0289747	0.0185594	0.015887	0.0129218	0.0157894	9	0.0170993	0.0173904	0.0323386	0.0222761	9	0.0111067	0.0136411	0.0155336	0.0134271	9	0.0259051	0.0233558	0.0189231	0.022728	9
Q5A_006155	Metabolism	Central intermediary metabolism	Amino sugars	Glucosamine-6-phosphate deaminase	X			0.874151	1.02039	-0.194046	0.029122	0.0138097	0.0166118	0.0143584	0.0149266	9	0.0154458	0.0154369	0.00770525	0.0128627	7	0.0117385	0.0130543	0.0143515	0.0130481	9	0.00831366	0.0150418	0.0160194	0.0131249	9
Q5A_024445	Cellular processes	Cellular processes	Other	Autoinducer 2-binding protein LsrB	X			1.14754	1.02048	0.198544	0.0292462	0.00352822	0.00412155	0.00213664	0.00326214	7	0.00515401	0.00341709	0.00541135	0.00466081	8	0.00341668	0.00440294	0.00341067	0.00374343	9	0.00377097	0.00497844	0.00551938	0.00475626	9
Q5A_008975	Metabolism	Energy metabolism	Electron transport	NAD(P)H dehydrogenase (quinone)	X			0.891959	1.02094	-0.16495	0.0298976	0.095101	0.0492634	0.0760319	0.0734654	9	0.100301	0.103587	0.159839	0.121242	9	0.0701519	0.0585738	0.0678589	0.0655282	9	0.161248	0.120649	0.0894466	0.123781	9
Q5A_004230	Metabolism	Central intermediary metabolism	Polyamine biosynthesis	2-oxoglutaramate amidase	X			1.21615	1.02125	0.282317	0.0303345	0.00545017	0.00240312	0.00701243	0.00495524	7	0.00618735	0.00525861	0.00343556	0.00496051	8	0.00549079	0.00664677	0.00594134	0.0060263	9	0.00385041	0.00424589	0.00710145	0.00506591	9
Q5A_002830	Metabolism	Purines, pyrimidines, nucleosides, and nucleotides	Salvage of nucleosides and nucleotides	Purine nucleoside phosphorylase DeoD-type	X			1.20515	1.02282	0.26921	0.0325587	0.0108526	0.0159565	0.0122686	0.0130259	8	0.0120614	0.0183545	0.0319493	0.0207884	9	0.0166872	0.0115153	0.018892	0.0156982	9	0.0307362	0.0190906	0.0139618	0.0212629	9
Q5A_001840	Metabolism	Transport and binding proteins	Cations and iron carrying compounds	Magnesium and cobalt efflux protein CorC	X			1.34362	1.02373	0.426123	0.0338375		0.00145543	0.00107894	0.00126718	5	0.00150914	0.0010394	0.00108508	0.00121121	7		0.00213058	0.00127464	0.00170261	5	0.00134134		0.00113857	0.00123995	5
Q5A_009395	Metabolism	Purines, pyrimidines, nucleosides, and nucleotides	Pyrimidine ribonucleotide biosynthesis	Dihydroorotase	X	X		1.25548	1.02436	0.32824	0.0347168	0.00775762	0.00610054	0.00674771	0.00686862	9	0.00689337	0.00753323	0.00754349	0.00732336	8	0.00919912	0.00854181	0.00812935	0.00862343	9	0.00746882	0.00690365	0.00813271	0.00750173	9
Q5A_008030	Metabolism	Amino acid biosynthesis	Histidine family	Histidinol-phosphate aminotransferase	X	X		0.592122	1.02617	-0.756034	0.0372708	0.0403736	0.0359615	0.026202	0.034179	9	0.0230012	0.0194053	0.0147634	0.0190566	9	0.0213219	0.0202136	0.019179	0.0202382	9	0.0186448	0.0166705	0.0233508	0.0195553	9
Q5A_023870	No classification	No classification	No classification	RecBCD enzyme subunit RecD	X			1.31947	1.02653	0.399963	0.0377825	0.00526046	0.00684401	0.00554518	0.00588322	8	0.00801317	0.00513533	0.00676916	0.00663922	9	0.00503674	0.00896902	0.00928249	0.00776275	9	0.00679791	0.00743362	0.00621465	0.00681539	9
Q5A_010385	Metabolism	Energy metabolism	Other	Aldehyde dehydrogenase PuuC	X			1.15044	1.02702	0.202184	0.0384669	0.00212463	0.00480084	0.00459541	0.00384029	7	0.00183543	0.00274225	0.00517786	0.00325184	6	0.00336578	0.0057102	0.00417808	0.00441802	9	0.00441698	0.00325045	0.00235172	0.00333972	8
Q5A_022140	No classification	No classification	No classification	2,5-diketo-D-gluconic acid reductase A	X			0.636164	1.02773	-0.652528	0.0394554	0.0827883	0.077772	0.0476013	0.0693872	9	0.0821846	0.0630762	0.0969952	0.080752	9	0.0336279	0.0491829	0.0496142	0.0441417	9	0.0899586	0.085817	0.0731971	0.0829909	9
Q5A_002025	Genetic information processing	Protein synthesis	Ribosomal proteins: synthesis and modification	30S ribosomal protein S15	X			0.913043	1.02862	-0.131245	0.0407138	0.104991	0.103002	0.119857	0.109283	6	0.149593	0.106901	0.175751	0.144082	9	0.0728721	0.108206	0.118263	0.0997804	9	0.146584	0.167551	0.130482	0.148206	9
Q5A_003205	Metabolism	Amino acid biosynthesis	Pyruvate family	3-isopropylmalate dehydratase small subunit 1	X			1.06318	1.02875	0.0883813	0.0408974	0.0179858	0.0193685	0.00908675	0.0154803	9	0.00714807	0.0119896	0.00302613	0.00738792	7	0.0138228	0.0169095	0.0186426	0.0164583	9	0.00580414	0.00697387	0.010023	0.00760035	9
Q5A_010375	Metabolism	Fatty acid and phospholipid metabolism	Biosynthesis	3-alpha-(or 20-beta)-hydroxysteroid dehydrogenase	X			0.735277	1.02973	-0.443639	0.0422644	0.0284994	0.0262256	0.0259751	0.0269001	8	0.0200405	0.0154408	0.0546977	0.0300596	9	0.00681747	0.0262469	0.0262727	0.019779	9	0.0419101	0.0300465	0.0209032	0.0309533	9
Q5A_001305	Genetic information processing	Protein synthesis	Ribosomal proteins: synthesis and modification	50S ribosomal protein L10	X	X		1.59115	1.03087	0.670073	0.0438692	0.0921745	0.0440752	0.109792	0.082014	7	0.126573	0.104658	0.0448269	0.0920191	9	0.125585	0.14095	0.124956	0.130497	9	0.0554753	0.0765273	0.152578	0.0948602	9
Q5A_003145	Genetic information processing	DNA metabolism	DNA replication, recombination, and repair	RNA polymerase-associated protein RapA	X			1.08308	1.03108	0.115138	0.0441603	0.000897478	0.0018037	0.00147807	0.00139308	6	0.00121566	0.00214695	0.00250769	0.00195677	7	0.000711286	0.001219	0.00259618	0.00150882	4	0.00159421	0.00278126	0.0016773	0.00201759	8
Q5A_023380	Metabolism	Transport and binding proteins	Other	Sulfate-binding protein	X			1.04839	1.03201	0.0681698	0.0454544	0.0155488	0.0125943	0.0140622	0.0140684	8	0.0206637	0.0202079	0.0295182	0.0234633	9	0.0139415	0.0179568	0.0123491	0.0147491	9	0.0230994	0.0223306	0.0272128	0.0242143	9
Q5A_019145	Genetic information processing	Protein fate	Degradation of proteins, peptides, and glycopeptides	Peptidase B	X			0.968819	1.03354	-0.0457009	0.0475875	0.0697025	0.0570389	0.0452473	0.0573296	9	0.0455704	0.0435906	0.056998	0.0487197	9	0.0536159	0.0559376	0.0570725	0.055542	9	0.0506679	0.0511148	0.0492778	0.0503535	9
Q5A_009445	Metabolism	Fatty acid and phospholipid metabolism	Biosynthesis	3-oxoacyl-[acyl-carrier-protein] reductase FabG	X			1.35246	1.0337	0.435584	0.047812	0.0160581	0.0120381	0.00986944	0.0126552	7	0.0150539	0.0152596	0.0211294	0.0171476	9	0.0146143	0.0182651	0.0184675	0.0171156	9	0.021091	0.0155527	0.0165326	0.0177254	9
Q5A_000025	No classification	No classification	No classification	Sugar phosphatase YidA	X			0.864946	1.03514	-0.209318	0.0498287	0.00744551	0.00726373	0.00351593	0.00607506	5	0.00343363	0.0052943		0.00436396	6	0.00421311	0.00619688	0.0053538	0.0052546	9	0.00655847	0.00352593	0.00346756	0.00451732	7
Q5A_018720	Metabolism	Purines, pyrimidines, nucleosides, and nucleotides	Salvage of nucleosides and nucleotides	Uracil phosphoribosyltransferase	X			1.30065	1.03577	0.379235	0.0506982	0.00474306	0.00978852	0.00394538	0.00615899	9	0.00657192	0.0102184		0.00839513	6	0.00614852	0.00658473	0.0112988	0.0080107	9	0.0149896	0.00517734	0.00591926	0.0086954	7
Q5A_020015	Metabolism	Amino acid biosynthesis	Aspartate family	2,3,4,5-tetrahydropyridine-2,6-dicarboxylate N-succinyltransferase	X			1.28757	1.03608	0.36465	0.0511375	0.0317805	0.0520337	0.0714657	0.0517599	9	0.0527093	0.0462073	0.044073	0.0476632	9	0.09199	0.0657444	0.0421991	0.0666445	9	0.0544804	0.0454846	0.0481837	0.0493829	9
Q5A_013965	Metabolism	Amino acid biosynthesis	Aromatic amino acid family	Tryptophan synthase beta chain	X			0.707105	1.03621	-0.500003	0.051321	0.0319866	0.0391038	0.0345746	0.0352217	9	0.0142459	0.0286336	0.0124334	0.0184376	8	0.0173582	0.032933	0.0244251	0.0249054	9	0.0172156	0.0214006	0.0186997	0.0191053	9
Q5A_017195	No classification	No classification	No classification	Nucleoid-associated protein YejK	X			0.781569	1.03669	-0.355555	0.0519867	0.0132871	0.0140741	0.0110197	0.0127936	7	0.0125656	0.0117102		0.0121379	6	0.00885314	0.00628139	0.0148628	0.0099991	9		0.0134663	0.0117002	0.0125833	5
Q5A_000875	No classification	No classification	No classification	Pyridoxal phosphate phosphatase YigL	X			0.842668	1.03696	-0.246964	0.0523602	0.00877668	0.00380591	0.00513739	0.00590666	8	0.00475481	0.00443635		0.00459558	6	0.00460184	0.00533917	0.00499105	0.00497735	9	0.0023624	0.0049639	0.00697	0.00476543	8
Q5A_008080	Metabolism	Energy metabolism	Amino acids and amines	Glutathione S-transferase GstB	X			1.35376	1.03703	0.436972	0.0524553		0.00447098	0.00427847	0.00437473	6	0.00481385	0.00354371		0.00417878	4	0.00387593	0.00800226	0.0058888	0.00592233	9		0.00464593	0.0040211	0.00433352	6
Q5A_001755	No classification	No classification	No classification	Putative acyl-CoA dehydrogenase AidB	X			0.79418	1.03758	-0.332463	0.053217	0.0121396	0.0156534	0.0109795	0.0129242	8	0.0171186	0.010986	0.0186043	0.0155696	7	0.0139146	0.00798004	0.00889764	0.0102641	9	0.0141584	0.0214857	0.0128199	0.0161547	9
Q5A_023030	Metabolism	Fatty acid and phospholipid metabolism	Biosynthesis	Biotin carboxyl carrier protein of acetyl-CoA carboxylase	X	X		0.864486	1.03809	-0.210086	0.0539357	0.0509521	0.0476115	0.0485521	0.0490386	7	0.0498501	0.0504313	0.0352211	0.0451675	9	0.0464862	0.0432669	0.0374263	0.0423931	9	0.035008	0.0495082	0.0561481	0.0468881	9
Q5A_005405	Metabolism	Purines, pyrimidines, nucleosides, and nucleotides	Purine ribonucleotide biosynthesis	N5-carboxyaminoimidazole ribonucleotide synthase	X			1.22321	1.03814	0.290671	0.0540067	0.00592429	0.00210608	0.00284967	0.00362668	6	0.00313282	0.00222236	0.00643436	0.00392985	6	0.00359593	0.00535359	0.00435906	0.00443619	9	0.00394565	0.00438821	0.00390538	0.00407975	7
Q5A_001295	Genetic information processing	Protein synthesis	Ribosomal proteins: synthesis and modification	50S ribosomal protein L11	X			1.12041	1.03873	0.164026	0.0548199	0.0998218	0.0932479	0.105823	0.0996307	9	0.10296	0.128141	0.15398	0.12836	9	0.122543	0.0977904	0.114548	0.111627	9	0.155117	0.145106	0.099772	0.133332	9
Q5A_014905	Metabolism	Energy metabolism	Amino acids and amines	Succinylornithine transaminase	X			1.27465	1.04141	0.350097	0.0585364	0.0330011	0.0173956	0.0284592	0.0262853	9	0.0165422	0.016613	0.0379525	0.0237026	9	0.0378366	0.0317511	0.0309257	0.0335045	9	0.0279205	0.0205953	0.0255364	0.0246841	9
Q5A_021975	Genetic information processing	Transcription	RNA processing	NADPH-dependent 7-cyano-7-deazaguanine reductase	X			0.784348	1.04228	-0.350434	0.0597449	0.0196739	0.0181351	0.0113252	0.0163781	9	0.01328	0.0106391	0.0114629	0.011794	9	0.010224	0.0111932	0.0171212	0.0128461	9	0.0135437	0.0119376	0.0113967	0.0122927	9
Q5A_002290	No classification	No classification	No classification	hypothetical protein	X			1.31663	1.04231	0.396851	0.0597867		0.00323823	0.00486284	0.00405053	6	0.00307986	0.00186902		0.00247444	5	0.0041118	0.00361256	0.00827481	0.00533306	9		0.0018387	0.00331957	0.00257913	6
Q5A_007450	Metabolism	Transport and binding proteins	Amino acids, peptides and amines	Glutamine-binding periplasmic protein	X			1.60531	1.0436	0.682855	0.0615748	0.0205288	0.0172918	0.0350919	0.0243042	8	0.0454775	0.0436728	0.0181722	0.0357741	8	0.0274696	0.0419795	0.0475983	0.0390158	9	0.0240446	0.0462903	0.0416672	0.037334	9
Q5A_021225	Metabolism	Energy metabolism	Pyruvate dehydrogenase	Dihydrolipoyllysine-residue acetyltransferase component of pyruvate dehydrogenase complex	X			0.702009	1.04502	-0.510439	0.0635369	0.0591257	0.0639678	0.0282891	0.0504609	9	0.0378241	0.0342088	0.0678065	0.0466131	9	0.0346463	0.0386077	0.0330179	0.035424	9	0.0583472	0.0458031	0.0419852	0.0487119	9
Q5A_004355	Genetic information processing	Protein fate	Degradation of proteins, peptides, and glycopeptides	Cytosol non-specific dipeptidase	X			1.30028	1.04541	0.378819	0.0640641	0.0219173	0.0272718	0.0371889	0.0287927	9	0.0361803	0.0393584	0.0341348	0.0365578	9	0.0485956	0.031513	0.0322067	0.0374384	9	0.0408525	0.0358027	0.0379982	0.0382178	9
Q5A_011280	Cellular processes	Cellular processes	Detoxification	Superoxide dismutase [Cu-Zn]	X			1.25062	1.0466	0.32264	0.0657162	0.0191427	0.00863258	0.0103747	0.0127167	6	0.0159276	0.0148653		0.0153965	6	0.0062252	0.030013	0.0114728	0.0159037	9		0.0080308	0.0241973	0.016114	5
Q5A_014165	No classification	No classification	No classification	LOG family protein YvdD	X			1.0683	1.04818	0.0953102	0.0678822		0.00193672	0.00154823	0.00174247	5	0.00537726	0.00207081	0.00427328	0.00390712	5	0.00177048	0.00139818	0.00241577	0.00186148	6	0.00648672	0.00277196	0.00302737	0.00409535	7
Q5A_002110	No classification	No classification	No classification	Mycothiol acetyltransferase	X			0.858683	1.04846	-0.219802	0.0682754	0.0062883	0.0126501	0.00380339	0.00758059	7	0.00533012	0.0064		0.00586506	6	0.00555571	0.00640952	0.00756275	0.00650933	8		0.00197552	0.0103231	0.00614929	4
Q5A_007720	Cellular processes	Cellular processes	Detoxification	S-formylglutathione hydrolase YeiG	X	X		1.15167	1.0496	0.203728	0.0698443	0.00898696	0.0088024	0.00747238	0.00842058	9	0.00816269	0.00666892		0.0074158	6	0.00975518	0.00968054	0.00965748	0.00969773	9		0.00237413	0.0131932	0.00778365	6
Q5A_011340	No classification	No classification	No classification	hypothetical protein	X			0.615948	1.05126	-0.69912	0.0721183	0.0198403	0.0182765	0.0120114	0.0167094	9	0.0133228	0.0170831	0.016278	0.0155613	9	0.00959075	0.00854415	0.0127415	0.0102921	9	0.0172654	0.0170186	0.0147929	0.016359	9
Q5A_001935	Genetic information processing	Protein synthesis	Other	GTPase ObgE/CgtA	X			1.0175	1.05166	0.0250305	0.0726678	0.00241259	0.0049472	0.00187527	0.00307836	6	0.00399309	0.00238394		0.00318852	6	0.00272339	0.00285937	0.00381393	0.00313223	9	0.00201951	0.00479864	0.00324156	0.00335324	9
Q5A_013935	Genetic information processing	Protein synthesis	tRNA and rRNA base modification	Threonylcarbamoyl-AMP synthase	X			1.11956	1.05201	0.16293	0.0731451	0.00322597	0.0110235	0.00953351	0.00792766	9	0.011507	0.00832882	0.0162066	0.0120141	7	0.00546303	0.0104747	0.0106887	0.00887548	9	0.0198179	0.00712188	0.0109771	0.012639	9
Q5A_024065	Genetic information processing	Protein synthesis	Ribosomal proteins: synthesis and modification	30S ribosomal protein S1	X			0.703566	1.0529	-0.507242	0.074363	0.00302408	0.00896434	0.00337269	0.00512037	8	0.00393758	0.00240524	0.00324033	0.00319439	9	0.00245633	0.00447656	0.00387467	0.00360252	9	0.00480601	0.00286348	0.00242057	0.00336336	9
Q5A_005280	No classification	No classification	No classification	Nucleoid-associated protein YbaB	X			0.736751	1.05329	-0.440751	0.0749012	0.00523851	0.00487757	0.00747015	0.00586208	7	0.00421584	0.00493768	0.00430062	0.00448472	7	0.00501355	0.00392222	0.00402091	0.00431889	9	0.00442805	0.00401467	0.00572839	0.0047237	9
Q5A_013670	Metabolism	Transport and binding proteins	Cations and iron carrying compounds	Periplasmic murein peptide-binding protein	X			0.619957	1.05448	-0.689761	0.0765322	0.0116757	0.0086707	0.0071843	0.00917689	9	0.00554133	0.00556926	0.00803586	0.00638215	8	0.00332996	0.00649261	0.00724525	0.00568927	9	0.00693293	0.00730777	0.00594885	0.00672985	9
Q5A_003505	Metabolism	Purines, pyrimidines, nucleosides, and nucleotides	Pyrimidine ribonucleotide biosynthesis	CTP synthase	X			1.10788	1.0553	0.147807	0.0776567	0.0216631	0.0212954	0.0167396	0.0198994	9	0.013887	0.0187786	0.0250455	0.019237	9	0.0206542	0.0196084	0.0258759	0.0220462	9	0.025379	0.0184111	0.0171124	0.0203009	9
Q5A_024170	Metabolism	Energy metabolism	Biosynthesis and degradation of polysaccharides	Maltodextrin phosphorylase	X			0.787702	1.0554	-0.344277	0.0777875	0.0125175	0.0173456	0.0185935	0.0161522	8	0.0145036	0.0162344	0.0283786	0.0197055	9	0.010709	0.0125576	0.0149028	0.0127231	9	0.022814	0.0195819	0.0199955	0.0207972	9
Q5A_016335	Metabolism	Transport and binding proteins	Other	Putative thiamine biosynthesis protein	X			1.48991	1.05559	0.575223	0.0780526	0.00625902	0.00339337	0.00561202	0.00508814	7	0.0071007	0.0057042	0.00476874	0.00585788	7	0.00346344	0.00903995	0.0102392	0.00758086	9	0.00482651	0.00443918	0.00928491	0.00618353	8
Q5A_023390	Metabolism	Amino acid biosynthesis	Aspartate family	Methionine synthase	X	X		2.00075	1.0563	1.00054	0.079015	0.00113269	0.00123184	0.00141819	0.00126091	7	0.00144303	0.00144319	0.00422745	0.00237122	8	0.00278762	0.00204794	0.00273271	0.00252276	8	0.00356868	0.00170498	0.00224048	0.00250471	9
Q5A_010790	No classification	No classification	No classification	Gluconate 2-dehydrogenase subunit 3	X			1.25316	1.05726	0.325576	0.0803283	0.00272787	0.00361733	0.00666898	0.00433806	7	0.00341176	0.0016274		0.00251958	4	0.00446582	0.00685931	0.0049838	0.00543631	9		0.0016144	0.00371329	0.00266385	4
Q5A_025020	Genetic information processing	Protein fate	Protein and peptide secretion and trafficking	Protein-export protein SecB	X			0.870127	1.05765	-0.200701	0.0808571	0.203401	0.1114	0.132135	0.148978	9	0.138077	0.114305		0.126191	6	0.147291	0.126236	0.115363	0.12963	9		0.135937	0.130994	0.133465	6
Q5A_017600	Metabolism	Transport and binding proteins	Amino acids, peptides and amines	Histidine-binding periplasmic protein	X			1.4307	1.05803	0.516721	0.0813849	0.0458008	0.0538811	0.0923707	0.0640175	9	0.0772293	0.0894761	0.0845271	0.0837442	9	0.0800627	0.11219	0.0825167	0.0915898	9	0.0726419	0.0769702	0.1162	0.0886041	9
Q5A_021330	Genetic information processing	DNA metabolism	DNA replication, recombination, and repair	dITP/XTP pyrophosphatase	X			0.764073	1.05856	-0.388218	0.0821065		0.0068373	0.00583651	0.00633691	5	0.00727912	0.00529219	0.012476	0.0083491	5	0.00579984	0.00403755	0.00468819	0.00484186	9	0.0124045	0.00824874	0.00586089	0.00883804	9
Q5A_018770	Metabolism	Central intermediary metabolism	Phosphorus compounds	Exopolyphosphatase	X			0.717703	1.06055	-0.47854	0.0848172		0.00299382	0.0012152	0.00210451	6	0.00119599	0.00122439		0.00121019	5	0.00112983	0.00134366	0.00205774	0.00151041	7		0.000975178	0.00159176	0.00128347	6
Q5A_017115	Metabolism	Energy metabolism	Sugars	Mannonate dehydratase	X			0.893868	1.06064	-0.161867	0.0849387	0.00231579	0.00310856	0.00100571	0.00214335	7	0.00332163	0.00281448		0.00306805	6	0.00274234	0.00109259	0.00191269	0.00191587	8	0.00322106	0.00225623	0.00428504	0.00325411	9
Q5A_016125	No classification	No classification	No classification	Quinoprotein glucose dehydrogenase	X	X		1.29338	1.06075	0.371147	0.0850904	0.00668977	0.00562093	0.00565854	0.00598975	8	0.00763871	0.00718575	0.00745621	0.00742689	8	0.0071854	0.00805715	0.00799852	0.00774702	9	0.00727213	0.0103301	0.00603208	0.0078781	9
Q5A_002145	Cellular processes	Cellular processes	Other	CRISPR-associated endonuclease Cas6/Csy4	X			0.90853	1.06082	-0.138395	0.0851827		0.00209404	0.00344576	0.0027699	5	0.0025356	0.00328939		0.0029125	6	0.00207467	0.00197278	0.00350214	0.00251653	8	0.00204165	0.00372181	0.00350546	0.00308964	7
Q5A_023265	Genetic information processing	DNA metabolism	DNA replication, recombination, and repair	LexA repressor	X			1.0144	1.06099	0.0206209	0.0854123	0.00309283	0.0054834	0.00236062	0.00364562	7	0.00432682	0.00319931		0.00376306	5		0.0028788	0.0045174	0.0036981	6	0.0037546		0.00423055	0.00399258	5
Q5A_010900	Genetic information processing	Protein synthesis	tRNA aminoacylation	Bifunctional polymyxin resistance protein ArnA	X			0.822121	1.06199	-0.282577	0.0867766	0.0720166	0.089115	0.0755157	0.0788825	9	0.0542512	0.0495312	0.0341153	0.0459659	9	0.0608395	0.0613359	0.0723774	0.0648509	9	0.0381512	0.058059	0.0502364	0.0488155	9
Q5A_014460	Signal transduction	Regulatory functions	DNA interactions	HTH-type transcriptional regulator HexR	X			1.0418	1.06644	0.0590772	0.0927992	0.00167761	0.00286865	0.00192432	0.00215686	7	0.00156148	0.00131124	0.00518665	0.00268646	6	0.000897105	0.00323181	0.00261212	0.00224701	8	0.00393188	0.002005	0.00265794	0.00286494	8
Q5A_016675	Genetic information processing	Transcription	RNA processing	putative quorum-quenching lactonase YtnP	X			0.963134	1.06679	-0.0541916	0.0932697	0.133336	0.141369	0.157567	0.144091	8	0.131245	0.0889934	0.185737	0.135325	9	0.154836	0.115952	0.145547	0.138779	9	0.168712	0.157679	0.106697	0.144363	9
Q5A_020460	No classification	No classification	No classification	Curved DNA-binding protein	X			0.952142	1.06679	-0.0707514	0.0932733	0.00272065	0.00502469	0.00477847	0.00417461	6	0.00475166	0.0049935	0.0106174	0.00678753	7	0.00381235	0.00319196	0.00492015	0.00397482	9	0.00864588	0.00837054	0.00470615	0.00724085	9
Q5A_024205	Metabolism	Amino acid biosynthesis	Aspartate family	Aspartate-semialdehyde dehydrogenase	X			1.28121	1.06932	0.357509	0.0966927	0.0244089	0.0243555	0.0430371	0.0306005	9	0.0136329	0.0128229		0.0132279	6	0.0479645	0.0351563	0.0344964	0.0392057	9		0.0048538	0.0234359	0.0141448	6
Q5A_017285	Genetic information processing	DNA metabolism	DNA replication, recombination, and repair	DNA gyrase subunit A	X	X		1.24348	1.06951	0.314379	0.0969484	0.0229085	0.0215641	0.0188249	0.0210992	9	0.0201068	0.0250822	0.0504751	0.031888	9	0.0293538	0.0236551	0.0257001	0.0262363	9	0.0411894	0.0307332	0.0303909	0.0341045	9
Q5A_008595	Cell structure	Cell envelope	Other	Outer membrane protein C	X			0.851054	1.07082	-0.232677	0.0987118	0.00527039	0.00662988	0.0089606	0.00695362	6	0.00618421	0.00873228	0.00971238	0.00820962	9	0.00785285	0.00498682	0.00491407	0.00591791	9	0.00698392	0.00867902	0.0107101	0.008791	9
Q5A_003290	Cell structure	Cell envelope	Biosynthesis and degradation of murein sacculus and peptidoglycan	UDP-N-acetylmuramoylalanine--D-glutamate ligase	X			0.931937	1.07215	-0.101696	0.100504	0.00393272	0.00272867	0.00221055	0.00295731	8	0.00224344	0.00222795		0.0022357	6	0.00280925	0.00238329	0.00307555	0.00275603	9	0.00211128	0.00261828	0.00246143	0.002397	9
Q5A_004990	Metabolism	Central intermediary metabolism	Nitrogen fixation	Peptidyl-prolyl cis-trans isomerase D	X			0.782382	1.07222	-0.354055	0.100605	0.00434264	0.00787621	0.00346491	0.00522792	9	0.00444111	0.00401874	0.00211239	0.00352408	9	0.00320113	0.00442086	0.0046487	0.00409023	9	0.0049345	0.0030678	0.00333351	0.0037786	9
Q5A_002030	Genetic information processing	Transcription	Degradation of RNA	Polyribonucleotide nucleotidyltransferase	X			0.917589	1.07226	-0.12408	0.100648	0.116115	0.156014	0.138133	0.136754	9	0.135751	0.145278	0.174259	0.151763	9	0.131353	0.123162	0.121937	0.125484	9	0.184429	0.159816	0.143941	0.162729	9
Q5A_003410	Metabolism	Biosynthesis of cofactors, prosthetic groups, and carriers	Other	Iron-sulfur cluster insertion protein ErpA	X			1.07353	1.0726	0.102357	0.101112	0.0107436	0.00320795	0.00900737	0.00765296	5	0.00646517	0.00673331	0.00867719	0.00729189	8	0.0110819	0.00860069	0.00496437	0.00821565	9	0.0107052	0.00781437	0.0049443	0.00782128	8
Q5A_006080	No classification	No classification	No classification	PhoH-like protein	X			0.479529	1.0731	-1.06031	0.101787	0.00281367	0.00918879	0.00258735	0.00486327	7	0.00221532	0.00319697		0.00270614	6	0.00135951	0.0027813	0.00285543	0.00233208	8		0.00133171	0.00447623	0.00290397	5
Q5A_006370	Metabolism	Energy metabolism	TCA cycle	Dihydrolipoyllysine-residue succinyltransferase component of 2-oxoglutarate dehydrogenase complex	X			1.08499	1.07373	0.11768	0.102635	0.0776401	0.0552873	0.0679901	0.0669725	9	0.067073	0.0609589	0.0685325	0.0655214	9	0.0891751	0.067494	0.0613243	0.0726645	9	0.0770698	0.0656333	0.0683544	0.0703525	9
Q5A_017800	Metabolism	Amino acid biosynthesis	Aromatic amino acid family	Chorismate synthase	X			0.95934	1.07378	-0.0598864	0.102693	0.00194927	0.00320922	0.0025261	0.00256153	7	0.00272896	0.00182503	0.0040274	0.00286046	8	0.00207709	0.00247445	0.00282059	0.00245738	9	0.00369102	0.00319348	0.00232998	0.0030715	9
Q5A_002005	Genetic information processing	Transcription	Transcription factors	hypothetical protein	X			0.721915	1.07431	-0.4701	0.103409	0.0548274	0.0670605	0.0365386	0.0528088	9	0.0361218	0.0370869	0.068033	0.0470806	9	0.0336388	0.0440169	0.0367147	0.0381235	9	0.0604425	0.0520603	0.0392345	0.0505791	9
Q5A_018570	No classification	No classification	No classification	hypothetical protein	X	X		0.635591	1.07436	-0.653829	0.103476	0.0217785	0.022412	0.0193144	0.0211683	8	0.0193901	0.0164042	0.00619055	0.0139949	8	0.0106885	0.0145838	0.0150908	0.0134544	9	0.0116191	0.0160047	0.017483	0.0150356	9
Q5A_018070	Genetic information processing	Protein synthesis	tRNA aminoacylation	Glutamate--tRNA ligase	X			0.887152	1.07586	-0.172746	0.105495	0.0153805	0.01743	0.0134862	0.0154322	9	0.0143494	0.015433	0.0209896	0.016924	9	0.0108336	0.0171266	0.013112	0.0136907	9	0.0204234	0.0182092	0.0159913	0.0182079	9
Q5A_006505	No classification	No classification	No classification	Phosphate starvation-inducible protein PsiF	X	X		0.522225	1.07698	-0.937257	0.106985	0.28358	0.133299	0.127829	0.181569	8	0.121728	0.0746358	0.277902	0.158089	9	0.0668408	0.116831	0.100788	0.0948201	9	0.209441	0.179308	0.122024	0.170258	9
Q5A_002300	Cellular processes	Cellular processes	Other	2-iminobutanoate/2-iminopropanoate deaminase	X			0.924928	1.07761	-0.112586	0.107831	0.0210758	0.0209782	0.0225144	0.0215228	7	0.0194485	0.0196336	0.040558	0.0265467	9	0.0252987	0.0165753	0.0178472	0.0199071	9	0.0369472	0.0276688	0.0212047	0.0286069	9
Q5A_007775	No classification	No classification	No classification	NAD-dependent malic enzyme	X			1.25449	1.07802	0.327107	0.108384	0.0089067	0.00770352	0.0113315	0.00931391	8	0.0141939	0.0137458	0.0136406	0.0138601	9	0.00915941	0.0124077	0.0134857	0.0116843	9	0.0192334	0.0161665	0.00942458	0.0149415	9
Q5A_010620	No classification	No classification	No classification	hypothetical protein	X			0.985285	1.07863	-0.0213873	0.109205	0.0186606	0.0142556	0.0135911	0.0155024	9	0.012096	0.0151017	0.0190325	0.0154101	9	0.0151017	0.0133026	0.0174186	0.0152743	9	0.0193202	0.0155035	0.0150418	0.0166218	9
Q5A_011835	Genetic information processing	Protein fate	Degradation of proteins, peptides, and glycopeptides	Peptidyl-dipeptidase dcp	X			0.935814	1.07901	-0.0957065	0.109709	0.0195009	0.0219275	0.0198812	0.0204365	9	0.0253175	0.0223593	0.017184	0.0216203	9	0.0142235	0.0181622	0.0249887	0.0191248	9	0.0226918	0.027331	0.0199628	0.0233285	9
Q5A_006375	Metabolism	Energy metabolism	TCA cycle	Succinyl-CoA ligase [ADP-forming] subunit beta	X	X		0.708752	1.07905	-0.496647	0.109761	0.20776	0.168286	0.152335	0.176127	9	0.124416	0.112649	0.13918	0.125415	9	0.141353	0.115943	0.117196	0.12483	9	0.13549	0.144823	0.125674	0.135329	9
Q5A_019085	Genetic information processing	Protein synthesis	tRNA aminoacylation	Histidine--tRNA ligase	X			0.707072	1.07925	-0.500072	0.110035	0.00931843	0.0201366	0.00891919	0.0127914	9	0.010484	0.011342	0.00705522	0.00962708	9	0.00907755	0.00789738	0.0101584	0.00904445	9	0.00900575	0.0128787	0.0092857	0.0103901	9
Q5A_023395	Signal transduction	Regulatory functions	DNA interactions	Acetate operon repressor	X			1.27863	1.07948	0.354595	0.110337	0.00213871	0.00519413	0.0102296	0.00585416	7	0.00712567	0.0041479	0.0209921	0.0107552	9	0.00636466	0.0101104	0.00598077	0.00748528	9	0.00834506	0.0152103	0.0112748	0.0116101	9
Q5A_023590	Genetic information processing	Protein synthesis	Ribosomal proteins: synthesis and modification	50S ribosomal protein L6	X			1.28638	1.0796	0.363322	0.110496	0.0361193	0.039074	0.0607851	0.0453261	8	0.0665494	0.0619278	0.0458141	0.0580971	9	0.0566364	0.0508309	0.067453	0.0583068	9	0.0719321	0.0703412	0.0458914	0.0627216	9
Q5A_004375	Metabolism	Amino acid biosynthesis	Glutamate family	Glutamate 5-kinase	X			1.09679	1.08168	0.133282	0.113276	0.00185746	0.00229631	0.00200558	0.00205312	9	0.00135144	0.00121651		0.00128398	5	0.00171772	0.00224	0.00279776	0.00225183	9	0.00193933	0.000931338	0.0012959	0.00138885	7
Q5A_001820	Metabolism	Purines, pyrimidines, nucleosides, and nucleotides	Other	2',3'-cyclic-nucleotide 2'-phosphodiesterase/3'-nucleotidase	X			1.16586	1.08254	0.2214	0.114418	0.0016886	0.00266198	0.00349893	0.0026165	7	0.00408136	0.00302659	0.0103502	0.00581938	7	0.00367248	0.00309507	0.00238391	0.00305049	9	0.00984718	0.00452312	0.00452882	0.00629971	9
Q5A_025145	Genetic information processing	Protein synthesis	Ribosomal proteins: synthesis and modification	50S ribosomal protein L33	X			1.06394	1.08375	0.0894101	0.116038	0.00290079	0.0043499	0.00378859	0.00367976	4	0.00677396	0.00256186		0.00466791	4	0.00355627	0.00398297	0.00420584	0.00391503	8	0.00573309	0.0041865	0.00525702	0.00505887	6
Q5A_009595	No classification	No classification	No classification	HIT-like protein	X			1.03412	1.08491	0.0484001	0.117579	0.0165598	0.014571	0.0142711	0.015134	8	0.0138445	0.0146063	0.0259001	0.018117	9	0.0148421	0.014356	0.0177528	0.0156503	9	0.0246235	0.0210686	0.0132739	0.0196553	9
Q5A_008290	Metabolism	Energy metabolism	Aerobic	Pyruvate dehydrogenase [ubiquinone]	X			1.17591	1.08624	0.233782	0.119341	0.000851136	0.00134561	0.00451327	0.00223667	6	0.00218698	0.00158203		0.0018845	6	0.00140215	0.00375484	0.00273341	0.00263013	7	0.00344349	0.00124307	0.0014545	0.00204702	7
Q5A_014720	Metabolism	Energy metabolism	Amino acids and amines	L-serine dehydratase 1	X			0.344837	1.08663	-1.53601	0.119861	0.0192908	0.00194371	0.00194402	0.00772617	6	0.00817675	0.00819203		0.00818439	6	0.00197348	0.00143966	0.00457967	0.00266427	8	0.00145588	0.0124908	0.0127335	0.0088934	7
Q5A_011295	Signal transduction	Regulatory functions	DNA interactions	Transcriptional regulator SlyA	X			0.977098	1.08666	-0.033425	0.119903	0.02558	0.0274928	0.0312733	0.0281154	7	0.0256761	0.0220237	0.0595881	0.0357626	9	0.0252533	0.0258481	0.031313	0.0274715	9	0.0481814	0.0405737	0.0278305	0.0388619	9
Q5A_014660	Metabolism	Energy metabolism	Electron transport	Glutaredoxin-2	X			0.981766	1.08786	-0.0265496	0.121491	0.0138847	0.0117224	0.0133691	0.0129921	8	0.0147268	0.0130004		0.0138636	6	0.0116125	0.0137016	0.0129515	0.0127552	9		0.0113008	0.0188626	0.0150817	6
Q5A_002250	Metabolism	Energy metabolism	Sugars	Trehalose-6-phosphate hydrolase	X			0.628553	1.08849	-0.669894	0.122335	0.00377935	0.00361632	0.00157356	0.00298975	8	0.00300053	0.00226571	0.00430966	0.00319197	7	0.000860431	0.00219221	0.00258499	0.00187921	7	0.00307061	0.0036283	0.00372441	0.00347444	9
Q5A_024970	Metabolism	Energy metabolism	Glycolysis/gluconeogenesis	ATP-dependent 6-phosphofructokinase isozyme 1	X			0.908092	1.08895	-0.13909	0.122933	0.0667988	0.0366899	0.0408853	0.0481247	9	0.0418303	0.0340376	0.0324694	0.0361125	9	0.041001	0.0448985	0.0452054	0.0437016	9	0.0335329	0.0388298	0.045611	0.0393246	9
Q5A_008475	Metabolism	Amino acid biosynthesis	Serine family	Phosphoserine aminotransferase	X			1.14123	1.08911	0.190586	0.123152	0.0230405	0.0244485	0.0322517	0.0265802	9	0.0236328	0.0235401	0.0134596	0.0202108	9	0.0253307	0.0346085	0.031063	0.0303341	9	0.0207452	0.0150474	0.0302429	0.0220118	9
Q5A_002135	Cellular processes	Cellular processes	Other	CRISPR-associated protein Csy2	X			0.288543	1.08953	-1.79314	0.123705	0.0142733	0.0160142	0.00297655	0.011088	7	0.00223261	0.00218307	0.010541	0.00498558	9	0.0031296	0.00340984	0.00305868	0.00319937	9	0.00318945	0.00896241	0.00414393	0.00543193	9
Q5A_001955	Genetic information processing	Transcription	Transcription factors	Transcription elongation factor GreA	X			1.13438	1.0913	0.181903	0.126045	0.0212724	0.0260771	0.0306354	0.025995	8	0.0225107	0.0214434	0.0269676	0.0236406	9	0.0360713	0.0287593	0.0236339	0.0294882	9	0.0264791	0.0264549	0.0244627	0.0257989	9
Q5A_013970	Metabolism	Amino acid biosynthesis	Aromatic amino acid family	Tryptophan synthase alpha chain	X			1.03668	1.09176	0.0519758	0.12665	0.0470168	0.057755	0.0739714	0.0595811	9	0.0581244	0.0481818	0.0186189	0.0416417	8	0.0555075	0.0640247	0.065768	0.0617667	9	0.0247693	0.051964	0.0596545	0.0454626	9
Q5A_022610	No classification	No classification	No classification	Osmotically-inducible protein Y	X			1.12272	1.09184	0.166999	0.126759	0.00655433	0.0142237	0.00954894	0.010109	6	0.0100997	0.00629498	0.0190674	0.0118207	9	0.0116884	0.00914396	0.0132164	0.0113496	9	0.015186	0.0111644	0.0123683	0.0129063	9
Q5A_010160	Metabolism	Energy metabolism	TCA cycle	Isocitrate dehydrogenase [NADP]	X			1.25659	1.09214	0.329518	0.127163	0.106148	0.141952	0.138847	0.128982	9	0.144054	0.156397	0.179482	0.159978	9	0.187534	0.164941	0.133761	0.162079	9	0.20821	0.183669	0.132277	0.174719	9
Q5A_006855	Metabolism	Energy metabolism	Other	D-lactate dehydrogenase	X			1.19646	1.09285	0.258775	0.128098	0.00242317	0.00182414	0.00263505	0.00229412	8	0.00288696	0.00216466	0.00391388	0.0029885	7	0.00235175	0.0025441	0.00333863	0.00274483	9	0.00304238	0.00336365	0.00339194	0.00326599	9
Q5A_008660	No classification	No classification	No classification	Ribosomal RNA large subunit methyltransferase K/L	X			1.2336	1.09406	0.302877	0.129697	0.00268068	0.00180308	0.00306379	0.00251585	8	0.00735226	0.0032623	0.00207522	0.00422993	8	0.00249384	0.00310224	0.00371459	0.00310356	9	0.00581819	0.00433773	0.00372751	0.00462781	9
Q5A_024835	No classification	No classification	No classification	Phosphoenolpyruvate carboxylase	X			0.845858	1.09525	-0.241513	0.13126	0.0198135	0.0256022	0.0147525	0.0200561	9	0.0154121	0.0117669	0.0196857	0.0156215	9	0.00939612	0.019746	0.0217516	0.0169646	9	0.0210227	0.0177236	0.0125821	0.0171095	9
Q5A_008535	No classification	No classification	No classification	hypothetical protein	X			0.883349	1.09565	-0.178945	0.131781	0.00635165	0.00517475	0.0103048	0.00727707	6	0.00655016	0.00855878	0.00391351	0.00634081	7	0.00910633	0.00480829	0.00536994	0.00642819	9		0.00563646	0.00825811	0.00694728	6
Q5A_001200	Genetic information processing	Protein fate	Protein modification and repair	Xaa-Pro dipeptidase	X			1.33126	1.09661	0.412791	0.133046	0.00684859	0.00980405	0.0138243	0.010159	8	0.0134007	0.0134328	0.0221874	0.0163403	9	0.0139178	0.014344	0.0123108	0.0135242	9	0.0206843	0.0156572	0.0174152	0.0179189	9
Q5A_025505	Cell structure	Cell envelope	Biosynthesis and degradation of murein sacculus and peptidoglycan	Glutamine--fructose-6-phosphate aminotransferase [isomerizing]	X			1.33775	1.09753	0.419804	0.134255	0.00294339	0.00822614	0.00474353	0.00530435	8	0.00405578	0.00337114	0.00618251	0.00453648	9	0.00846108	0.00667585	0.0061507	0.00709588	9	0.00551038	0.00403575	0.00539058	0.0049789	9
Q5A_012655	Cellular processes	Cellular processes	Biosynthesis of natural products	hypothetical protein	X			1.11412	1.09783	0.155905	0.13466	0.0269249	0.0261984	0.048213	0.0337788	9	0.0439889	0.0464825	0.0338424	0.0414379	9	0.050784	0.0302764	0.0318404	0.0376336	9	0.0284835	0.0487308	0.0592615	0.0454919	9
Q5A_000690	Cell structure	Cell envelope	Biosynthesis and degradation of surface polysaccharides and lipopolysaccharides	UDP-N-acetylglucosamine 2-epimerase	X	X		1.27428	1.09789	0.349686	0.134739	0.00287261	0.00409546	0.00385343	0.00360717	7	0.0024779	0.00379943	0.00587426	0.00405053	9	0.00476959	0.00450648	0.0045136	0.00459656	9	0.00566542	0.00400772	0.00366802	0.00444705	9
Q5A_019765	Genetic information processing	Protein synthesis	tRNA and rRNA base modification	23S rRNA (guanosine-2'-O-)-methyltransferase RlmB	X			1.05962	1.09848	0.0835411	0.135513	0.012061	0.00982598	0.0131408	0.0116759	9	0.0128504	0.011552	0.0219284	0.0154436	9	0.00925443	0.0122239	0.0156376	0.012372	9	0.0181712	0.0200246	0.0126978	0.0169645	9
Q5A_015560	No classification	No classification	No classification	NADPH-dependent curcumin reductase	X			0.897607	1.09864	-0.155844	0.13572	0.0210908	0.0229352	0.0269357	0.0236539	9	0.0348114	0.0352637	0.0502208	0.0400986	9	0.0210959	0.022369	0.0202308	0.0212319	9	0.0512493	0.037927	0.0429857	0.044054	8
Q5A_019865	Genetic information processing	Protein synthesis	tRNA aminoacylation	Proline--tRNA ligase	X			0.91703	1.09999	-0.124959	0.137491	0.0329418	0.0259462	0.02578	0.0282227	9	0.0228957	0.0227143	0.0260138	0.0238746	9	0.0249428	0.0268622	0.0258381	0.025881	9	0.0251411	0.0278181	0.0258263	0.0262618	9
Q5A_016715	Metabolism	Energy metabolism	Pyruvate dehydrogenase	Acetoin-2,6-dichlorophenolindophenol oxidoreductase subunit alpha	X			1.76505	1.10003	0.819708	0.137546	0.00926795	0.00427052	0.00939229	0.00764359	8	0.00725048	0.00731803	0.0181459	0.0109048	9	0.00716855	0.0274989	0.00580649	0.0134913	9	0.00735232	0.0180695	0.0105651	0.0119956	9
Q5A_005040	No classification	No classification	No classification	Nitrogen regulatory protein P-II 2	X			0.894282	1.10048	-0.161198	0.138127	0.0338367	0.023841	0.0343471	0.0306749	5	0.0261695	0.0253915	0.0263783	0.0259798	7	0.0287943	0.0302764	0.0232254	0.027432	9	0.0259165	0.0290614	0.0307923	0.0285901	8
Q5A_001970	Cellular processes	Cellular processes	Cell division	ATP-dependent zinc metalloprotease FtsH	X			1.02191	1.10086	0.0312749	0.138635	0.0072586	0.00759202	0.00530463	0.00671842	9	0.00591054	0.00588319	0.00465706	0.0054836	9	0.00651241	0.0082487	0.00583584	0.00686565	9	0.00457001	0.00855161	0.00498846	0.00603669	9
Q5A_004665	No classification	No classification	No classification	hypothetical protein	X			0.851319	1.10223	-0.232228	0.140422	0.058937	0.0472429	0.0608132	0.0556644	9	0.0482439	0.0423857		0.0453148	6	0.0408938	0.0577793	0.0434913	0.0473881	9		0.0338137	0.0660806	0.0499472	6
Q5A_020955	Metabolism	Energy metabolism	Pentose phosphate pathway	Transketolase 1	X			0.874101	1.10302	-0.194128	0.141461	0.0949354		0.115487	0.105211	4	0.0882154	0.0865442	0.162592	0.112451	5	0.0985647	0.0920336	0.085297	0.0919651	7	0.146513	0.112952	0.112641	0.124035	8
Q5A_002275	Genetic information processing	Protein fate	Degradation of proteins, peptides, and glycopeptides	hypothetical protein	X			1.31029	1.10317	0.389885	0.141661	0.00331511	0.002789	0.00236452	0.00282288	8	0.00159448	0.00137564		0.00148506	5	0.00312691	0.00400707	0.00396238	0.00369878	9	0.00111691	0.00283394	0.000963992	0.00163828	7
Q5A_020845	No classification	No classification	No classification	26 kDa periplasmic immunogenic protein	X			1.10425	1.10411	0.143061	0.142884	0.0105336	0.0119248	0.0163135	0.012924	9	0.0164241	0.0133617	0.0223102	0.0173653	9	0.0123494	0.0159025	0.0145618	0.0142712	9	0.0230068	0.0173374	0.0171754	0.0191732	9
Q5A_003930	Genetic information processing	Protein fate	Protein folding and stabilization	Chaperone protein ClpB	X			1.35961	1.10497	0.443196	0.144001	0.00463602	0.00949262	0.00768223	0.00727029	9	0.00863999	0.0107885	0.0107389	0.0100558	9	0.00675009	0.00965111	0.0132531	0.00988478	9	0.0128698	0.0106907	0.00977341	0.0111113	9
Q5A_008125	Metabolism	Purines, pyrimidines, nucleosides, and nucleotides	Other	Deoxyribose-phosphate aldolase 1	X			0.578343	1.10502	-0.790003	0.144071	0.0221196	0.0101765	0.00782833	0.0133748	9	0.00503084	0.0084468	0.00643957	0.00663907	9	0.0117419	0.00569098	0.00577288	0.00773524	9	0.00885376	0.00627349	0.00688163	0.0073363	9
Q5A_003275	Cell structure	Cell envelope	Biosynthesis and degradation of murein sacculus and peptidoglycan	UDP-N-acetylmuramoyl-L-alanyl-D-glutamate--2,6-diaminopimelate ligase	X			1.35805	1.10526	0.441536	0.144384	0.00315215	0.00648351	0.00567672	0.00510413	7	0.00410856	0.00411425	0.00466942	0.00429741	9	0.00581565	0.00461891	0.0103604	0.00693166	9	0.00447022	0.00566939	0.00410963	0.00474975	9
Q5A_001395	Metabolism	Purines, pyrimidines, nucleosides, and nucleotides	Purine ribonucleotide biosynthesis	Phosphoribosylamine--glycine ligase	X			0.919712	1.10559	-0.120746	0.144811	0.0325979	0.0412329	0.027496	0.0337756	9	0.0266666	0.0331146	0.0329308	0.030904	9	0.0328874	0.030058	0.030246	0.0310638	9	0.0331816	0.0326459	0.0366735	0.034167	9
Q5A_008380	No classification	No classification	No classification	Leucine-responsive regulatory protein	X			0.972701	1.1064	-0.0399324	0.145877	0.0829921	0.0596924	0.0586912	0.0671252	9	0.0746599	0.0596948	0.0573178	0.0638909	9	0.059613	0.0651111	0.0711541	0.0652927	9	0.075519	0.0672594	0.0692887	0.070689	9
Q5A_011095	No classification	No classification	No classification	1,4-dihydroxy-2-naphthoyl-CoA hydrolase	X	X		0.759114	1.10666	-0.397611	0.146206	0.0279059	0.0204156	0.0245292	0.0242836	8	0.0255007	0.0140294	0.0279424	0.0224908	9	0.0183876	0.0180038	0.0189106	0.018434	9	0.0293628	0.0261316	0.0191744	0.0248896	9
Q5A_020960	Genetic information processing	Protein fate	Degradation of proteins, peptides, and glycopeptides	Metalloprotease LoiP	X			1.16989	1.10685	0.226375	0.146458	0.00964288	0.0104833	0.0147799	0.0116354	9	0.0137832	0.0141205	0.0196352	0.0158463	9	0.00967102	0.0162812	0.0148841	0.0136121	9	0.0232567	0.0147813	0.0145804	0.0175395	9
Q5A_010855	Genetic information processing	Protein synthesis	tRNA aminoacylation	Phenylalanine--tRNA ligase beta subunit	X			1.19321	1.10861	0.254845	0.148758	0.0222912	0.0449657	0.0332785	0.0335118	9	0.0291796	0.0328307	0.0181777	0.0267293	9	0.0510692	0.0353352	0.0335552	0.0399865	9	0.0266925	0.027196	0.0350091	0.0296325	9
Q5A_009990	Genetic information processing	Protein synthesis	Translation factors	Peptide chain release factor 1	X			0.703223	1.11004	-0.507946	0.150616	0.000183144	0.00695698	0.00137048	0.00283687	7	0.00258469	0.00130046	0.0021002	0.00199511	9	0.00344979	0.00106488	0.00147017	0.00199495	8	0.00193944	0.00130135	0.00340319	0.00221466	9
Q5A_023585	Genetic information processing	Protein synthesis	Ribosomal proteins: synthesis and modification	50S ribosomal protein L18	X			0.974661	1.11024	-0.0370282	0.150874	0.0784699	0.066626	0.0827581	0.0759513	7	0.0960509	0.0684077	0.119652	0.0947035	9	0.0720086	0.0763751	0.0736966	0.0740268	9	0.131126	0.0991104	0.0851955	0.105144	9
Q5A_007565	Cellular processes	Cellular processes	Adaptations to atypical conditions	NAD/NADP-dependent betaine aldehyde dehydrogenase	X			1.12731	1.11084	0.172886	0.151655	0.000858873	0.00302606	0.00154975	0.00181156	7	0.00218078	0.0007763	0.00181866	0.00159191	7	0.0014526	0.00221804	0.00245594	0.00204219	7	0.00122207	0.00181773	0.0022653	0.00176837	9
Q5A_011135	No classification	No classification	No classification	putative L,D-transpeptidase YcfS	X			0.869441	1.11145	-0.20184	0.152439	0.0180945	0.0089534	0.010154	0.0124007	7	0.00759595	0.00854116	0.0173412	0.0111594	9	0.00891977	0.0121542	0.011271	0.0107816	9	0.0156398	0.0129667	0.00860283	0.0124031	9
Q5A_022575	No classification	No classification	No classification	Glutathionyl-hydroquinone reductase YqjG	X			0.681767	1.11435	-0.55265	0.156202	0.00757222	0.00415377	0.00350211	0.00507603	8	0.00618494	0.00483837		0.00551166	6	0.00382309	0.00382352	0.0027354	0.00346067	9	0.00262892	0.00621091	0.00958591	0.00614191	8
Q5A_023335	Metabolism	Energy metabolism	Sugars	Glucose-6-phosphate isomerase	X			0.87854	1.11449	-0.186821	0.15639	0.0689741	0.0769314	0.0582395	0.0680483	9	0.0560264	0.0630027	0.0892153	0.0694148	9	0.0742689	0.049067	0.0560136	0.0597832	9	0.0860336	0.079085	0.0669687	0.0773624	9
Q5A_012185	Metabolism	Transport and binding proteins	Amino acids, peptides and amines	L-cystine-binding protein TcyA	X			0.942895	1.11613	-0.0848312	0.158511	0.00306641	0.00366415	0.00414159	0.00362405	6	0.00516016	0.00312952		0.00414484	6	0.00141018	0.00448034	0.00436078	0.0034171	9	0.00294284	0.00485806	0.00607771	0.0046262	8
Q5A_006150	Metabolism	Central intermediary metabolism	Amino sugars	N-acetylglucosamine-6-phosphate deacetylase	X			1.00968	1.11753	0.0139023	0.160317	0.00630512	0.00578689	0.00564905	0.00591368	7	0.00525341	0.00612384		0.00568862	6	0.00717017	0.00557583	0.00516683	0.00597095	9	0.00361989	0.00633163	0.00912015	0.00635722	7
Q5A_021760	No classification	No classification	No classification	hypothetical protein	X			0.990376	1.11798	-0.0139522	0.160897	0.0151424	0.0172045	0.0231826	0.0185098	8	0.0186858	0.0172329	0.0290866	0.0216685	8	0.0190915	0.0258105	0.0100931	0.0183317	9	0.0243947	0.0152625	0.0330177	0.0242249	9
Q5A_017475	Metabolism	Energy metabolism	Electron transport	NADH-quinone oxidoreductase subunit G	X			1.19117	1.11859	0.252376	0.161683	0.010207	0.0184112	0.0109991	0.0132057	9	0.0136596	0.0168359	0.00853748	0.013011	9	0.0158447	0.0162068	0.0151393	0.0157302	9	0.0128511	0.0137218	0.0170892	0.014554	9
Q5A_008285	No classification	No classification	No classification	Low specificity L-threonine aldolase	X			1.08496	1.11914	0.117642	0.162397	0.0025826	0.00464249	0.00274375	0.00332295	8	0.00279037	0.00183501		0.00231269	6	0.00363356	0.0042108	0.00297143	0.00360526	9	0.00212037	0.00330152	0.00234282	0.00258824	8
Q5A_006340	Metabolism	Energy metabolism	TCA cycle	Citrate synthase	X	X		1.26354	1.11966	0.33747	0.163057	0.159093	0.096375	0.15135	0.135606	9	0.14617	0.150138	0.0997866	0.132032	9	0.172355	0.17694	0.164735	0.171343	9	0.120806	0.138741	0.183943	0.14783	9
Q5A_024810	Metabolism	Amino acid biosynthesis	Glutamate family	Argininosuccinate lyase	X			1.14426	1.12189	0.194415	0.165929	0.0186776	0.0156233	0.0137695	0.0160235	8	0.0172492	0.013015	0.0193327	0.0165323	9	0.017459	0.0207604	0.0167857	0.018335	9	0.0191764	0.0134018	0.023064	0.0185474	9
Q5A_020930	Metabolism	Energy metabolism	Glycolysis/gluconeogenesis	Phosphoglycerate kinase	X			1.1492	1.12214	0.200629	0.166258	0.132701	0.0876676	0.134256	0.118208	9	0.114017	0.124953	0.138961	0.125977	9	0.17331	0.125554	0.10867	0.135845	9	0.155916	0.114725	0.153452	0.141364	9
Q5A_001440	Metabolism	Fatty acid and phospholipid metabolism	Biosynthesis	Acetyl-coenzyme A synthetase	X			0.862457	1.12291	-0.213476	0.167246	0.0639786	0.072422	0.0431965	0.0598657	9	0.0507614	0.0526849	0.0230609	0.0421691	9	0.0443803	0.0499695	0.060545	0.0516316	9	0.0499293	0.0477715	0.0443558	0.0473522	9
Q5A_008480	Metabolism	Amino acid biosynthesis	Aromatic amino acid family	3-phosphoshikimate 1-carboxyvinyltransferase	X	X		1.28271	1.12486	0.359196	0.16974	0.00849694	0.00949211	0.0107908	0.00959327	9	0.00887813	0.00977632	0.00731973	0.00865806	8	0.0120596	0.0130123	0.0118443	0.0123054	9	0.0087226	0.00996901	0.0105256	0.00973907	9
Q5A_004805	Cellular processes	Cellular processes	Detoxification	putative peroxiredoxin	X			0.890649	1.12641	-0.167072	0.17173	0.21066	0.117858	0.16648	0.164999	9	0.0998446	0.107307	0.160466	0.122539	9	0.167081	0.129782	0.144006	0.146956	9	0.161419	0.14338	0.109288	0.138029	9
Q5A_011065	No classification	No classification	No classification	Hydroperoxy fatty acid reductase gpx1	X			0.734398	1.12672	-0.445367	0.172129		0.00300303	0.00102527	0.00201415	4	0.00148279	0.00152879		0.00150579	5	0.000646191	0.00128972	0.00250165	0.00147919	6	0.00176956	0.00206397	0.00125627	0.0016966	9
Q5A_002665	No classification	No classification	No classification	Ureidoglycolate lyase	X			0.921063	1.12745	-0.118629	0.173058	0.00195847		0.00273681	0.00234764	4	0.00485014	0.00507238		0.00496126	6	0.00316932	0.00142142	0.00189622	0.00216232	9	0.00612341	0.00519573	0.00546153	0.00559355	9
Q5A_010830	Genetic information processing	Protein synthesis	tRNA aminoacylation	Threonine--tRNA ligase	X			0.867728	1.12836	-0.204686	0.174234	0.0332111	0.0241967	0.0183223	0.0252434	9	0.0193136	0.0207872	0.0308573	0.0236527	9	0.0166456	0.0250039	0.0240636	0.0219044	9	0.0291848	0.0289247	0.0219571	0.0266889	9
Q5A_006850	Metabolism	Central intermediary metabolism	Other	Succinate-semialdehyde dehydrogenase [NADP(+)] 1	X			0.909827	1.12919	-0.136336	0.175287	0.0395841	0.0176254	0.0223583	0.0265226	9	0.0257627	0.024945	0.0201567	0.0236215	9	0.0244276	0.0269788	0.0209865	0.024131	9	0.0183415	0.0208425	0.0408354	0.0266731	9
Q5A_019095	Signal transduction	Regulatory functions	DNA interactions	Cytoskeleton protein RodZ	X			0.979656	1.12933	-0.0296534	0.175467	0.00408951	0.00498177	0.00240247	0.00382459	7	0.00424056	0.00392203	0.00490366	0.00435542	8	0.00338351	0.00352708	0.00432974	0.00374678	8	0.00449143	0.00636543	0.00389925	0.0049187	9
Q5A_009485	No classification	No classification	No classification	putative deoxyribonuclease YcfH	X			0.773403	1.13056	-0.370707	0.177031	0.00260463	0.00295512	0.00199322	0.00251766	6	0.0011828	0.00179534		0.00148907	6	0.00115658	0.00239423	0.00229068	0.00194716	8		0.00190458	0.00146237	0.00168348	6
Q5A_007830	Metabolism	Purines, pyrimidines, nucleosides, and nucleotides	2'-Deoxyribonucleotide metabolism	Deoxycytidine triphosphate deaminase	X			0.877268	1.1317	-0.188911	0.178486		0.00428973	0.0023068	0.00329826	6	0.00362799	0.00130369	0.00381456	0.00291541	6	0.0037199	0.00186094	0.00309954	0.00289346	8	0.00383021	0.0040607	0.00200716	0.00329936	9
Q5A_016900	No classification	No classification	No classification	Phenylacetate-coenzyme A ligase	X			1.25327	1.13195	0.325695	0.178808	0.00913226	0.0187118	0.0157458	0.01453	9	0.00752369	0.0075857	0.00515211	0.00675383	7	0.017586	0.0149084	0.0221355	0.01821	9	0.0067874	0.00813023	0.00801734	0.00764499	9
Q5A_016445	Metabolism	Transport and binding proteins	Anions	hypothetical protein	X			1.37766	1.13215	0.462219	0.179064	0.00150802	0.00325771	0.00220097	0.00232223	7	0.00346559	0.00311199	0.00418039	0.00358599	8	0.00104607	0.0044728	0.00407887	0.00319925	9	0.00324699	0.00383016	0.00510249	0.00405988	8
Q5A_014655	No classification	No classification	No classification	hypothetical protein	X			0.807256	1.13358	-0.308902	0.18089	0.00711339	0.00639608	0.00666215	0.00672387	7	0.00682243	0.00673041	0.0200402	0.0111977	8	0.00379249	0.00539633	0.00709484	0.00542788	9	0.0211144	0.00671585	0.0102502	0.0126935	9
Q5A_019405	Genetic information processing	DNA metabolism	DNA replication, recombination, and repair	ATP-dependent RNA helicase SrmB	X			1.26974	1.13489	0.344536	0.182558	0.00327993	0.00250734	0.00231841	0.00270189	7	0.00232604	0.00222893	0.00404151	0.0028655	8	0.00171403	0.00396365	0.00461446	0.00343071	9	0.00504753	0.00254279	0.0021658	0.00325204	9
Q5A_006380	Metabolism	Energy metabolism	TCA cycle	Succinyl-CoA ligase [ADP-forming] subunit alpha	X			0.92452	1.13524	-0.113224	0.182994	0.15494	0.105165	0.100268	0.120124	9	0.0911202	0.0982561	0.126119	0.105165	9	0.109024	0.104868	0.11928	0.111057	9	0.13393	0.129294	0.0949374	0.119387	9
Q5A_002315	Metabolism	Transport and binding proteins	Cations and iron carrying compounds	putative D,D-dipeptide-binding periplasmic protein DdpA	X			0.834154	1.13738	-0.261613	0.18571	0.00321712	0.00637255	0.00221081	0.00393349	5	0.00408281	0.00306662		0.00357471	6	0.0040226	0.00293832	0.0028825	0.00328114	7	0.00466724	0.0037824	0.00374774	0.0040658	9
Q5A_017060	Genetic information processing	DNA metabolism	DNA replication, recombination, and repair	Endonuclease 4	X	X		0.774909	1.13836	-0.367902	0.186958	0.00178639	0.00209837	0.00225308	0.00204595	6	0.000845171	0.0017961		0.00132064	6	0.00136742	0.00169326	0.00169558	0.00158542	9		0.00170293	0.00130379	0.00150336	6
Q5A_024670	Metabolism	Amino acid biosynthesis	Pyruvate family	Dihydroxy-acid dehydratase	X			1.04753	1.13837	0.0669954	0.186973	0.0424585	0.0322195	0.0552665	0.0433148	9	0.0370891	0.0304193	0.0420631	0.0365239	9	0.0622473	0.0402836	0.0335902	0.0453737	9	0.0448012	0.0378601	0.0420719	0.0415778	9
Q5A_006230	Metabolism	Energy metabolism	Sugars	Phosphoglucomutase	X			1.03616	1.139	0.0512428	0.187773	0.0439858	0.0319538	0.0494969	0.0418122	9	0.0495881	0.0463057	0.0632042	0.0530326	9	0.0485424	0.0423243	0.0391054	0.043324	9	0.0719086	0.0548246	0.05448	0.0604044	9
Q5A_024480	Genetic information processing	Protein fate	Degradation of proteins, peptides, and glycopeptides	Oligopeptidase A	X			1.14277	1.13943	0.192537	0.188309	0.0082788	0.0104684	0.00946138	0.00940285	9	0.00884536	0.00837563		0.0086105	6	0.011355	0.0115254	0.00935561	0.0107453	9	0.00682082	0.0105796	0.0120327	0.00981104	9
Q5A_008105	Cell structure	Cell envelope	Other	D-alanyl-D-alanine carboxypeptidase DacC	X			0.924766	1.13982	-0.11284	0.188805	0.00766361	0.00773127	0.00373855	0.00637781	9	0.00503622	0.00716946	0.00590925	0.00603831	9	0.00453503	0.00591052	0.00724841	0.00589799	9	0.0074743	0.00809664	0.00507681	0.00688258	9
Q5A_005430	Genetic information processing	DNA metabolism	DNA replication, recombination, and repair	Tyrosine--tRNA ligase	X			0.74583	1.13987	-0.423082	0.188865	0.0216231	0.00699021	0.00501916	0.0112108	6	0.0103611	0.00707309	0.035275	0.0175697	7	0.00929257	0.00604544	0.00974607	0.00836136	7	0.0330596	0.0123579	0.0146638	0.0200271	6
Q5A_003570	Metabolism	Central intermediary metabolism	Sulfur metabolism	Sulfite reductase [NADPH] hemoprotein beta-component	X			1.23877	1.14111	0.308914	0.190438	0.0208297	0.0354072	0.0254371	0.0272246	9	0.0235042	0.0259575	0.010204	0.0198886	9	0.0282571	0.035926	0.0369925	0.0337252	9	0.014978	0.0181579	0.0349492	0.0226951	9
Q5A_011890	No classification	No classification	No classification	Thermostable monoacylglycerol lipase	X			1.17657	1.14253	0.234585	0.192229	0.00709164	0.00464964	0.00502813	0.00558981	7	0.00461377	0.00423523	0.00692403	0.00525768	9	0.00651838	0.00641544	0.00679654	0.00657679	9	0.00772246	0.00579323	0.00450543	0.00600704	9
Q5A_007245	Metabolism	Transport and binding proteins	Amino acids, peptides and amines	Putative osmoprotectant uptake system substrate-binding protein OsmF	X			1.06127	1.14259	0.0857868	0.192311	0.0172605	0.0187471	0.0145346	0.0168474	8	0.0139853	0.0225283	0.00706663	0.0145268	8	0.0157444	0.0175769	0.0203175	0.0178796	9	0.0104223	0.0157604	0.0236118	0.0165982	9
Q5A_009455	Metabolism	Fatty acid and phospholipid metabolism	Biosynthesis	3-oxoacyl-[acyl-carrier-protein] synthase 2	X			1.46779	1.14541	0.553648	0.195858	0.00859234	0.00578819	0.00772136	0.0073673	8	0.00528026	0.0057154		0.00549783	6	0.0142661	0.00964424	0.00853062	0.0108137	9	0.00176037	0.00651706	0.0106143	0.00629724	9
Q5A_003650	Genetic information processing	DNA metabolism	DNA replication, recombination, and repair	DNA mismatch repair protein MutS	X			1.57518	1.14546	0.655515	0.195922	0.0023557	0.002547	0.00191838	0.00227369	7	0.00396736	0.00151898	0.00120988	0.00223207	7	0.00238817	0.0030328	0.00532344	0.00358147	9	0.00235058	0.00123129	0.00408836	0.00255674	9
Q5A_022655	Metabolism	Energy metabolism	Amino acids and amines	Stringent starvation protein A	X			1.16374	1.14572	0.218766	0.196258	0.0242985	0.0400126	0.0335542	0.0326218	8	0.0377038	0.0464016	0.0220706	0.035392	8	0.038236	0.0326454	0.0430081	0.0379632	9	0.0400336	0.0376472	0.0439676	0.0405495	9
Q5A_001400	Metabolism	Purines, pyrimidines, nucleosides, and nucleotides	Purine ribonucleotide biosynthesis	Bifunctional purine biosynthesis protein PurH	X			0.986466	1.1474	-0.0196581	0.198367	0.0296325	0.0288813	0.0288754	0.0291297	9	0.0251602	0.0244376	0.0384636	0.0293538	9	0.0284437	0.029077	0.0286858	0.0287355	9	0.0408233	0.0329261	0.0272921	0.0336805	9
Q5A_006025	Genetic information processing	Protein synthesis	tRNA aminoacylation	Leucine--tRNA ligase	X			0.948354	1.14816	-0.0765026	0.199324	0.0120933	0.0351882	0.0287378	0.0253398	9	0.0395319	0.0323361	0.0137001	0.0285227	9	0.023366	0.0242351	0.024492	0.0240311	9	0.0527593	0.0200243	0.0254623	0.0327486	9
Q5A_011320	Genetic information processing	Protein synthesis	tRNA aminoacylation	Tyrosine--tRNA ligase	X			1.23911	1.14818	0.30931	0.199352	0.0171887	0.0239262	0.0207692	0.0206281	8	0.0187098	0.0146287	0.0253778	0.0195721	9	0.0223526	0.0236796	0.0306494	0.0255605	9	0.0203765	0.0259379	0.0211027	0.0224723	9
Q5A_008575	No classification	No classification	No classification	hypothetical protein	X			0.716386	1.14983	-0.48119	0.201425	0.0122398	0.0233146	0.00617754	0.0139107	9	0.00811457	0.0088018	0.0182251	0.0117138	9	0.00736991	0.010911	0.0116153	0.00996541	9	0.0146549	0.0166816	0.0090703	0.0134689	9
Q5A_013570	No classification	No classification	No classification	Thermostable carboxypeptidase 1	X			1.06092	1.15051	0.0853145	0.20227	0.0237468	0.0191991	0.0183558	0.0204339	9	0.0157986	0.0180698	0.00298561	0.0122847	7	0.0205683	0.0230733	0.0213945	0.0216787	9	0.00623692	0.0110241	0.0251399	0.0141336	9
Q5A_007125	Metabolism	Transport and binding proteins	Amino acids, peptides and amines	Aliphatic amidase expression-regulating protein	X	X		1.65769	1.15348	0.729175	0.205993	0.00861099	0.00505542	0.00479835	0.00615492	7	0.00630213	0.00556026	0.0122431	0.00803516	8	0.0104882	0.0106269	0.00949378	0.010203	9	0.00693376	0.00933135	0.0115401	0.00926839	9
Q5A_024660	No classification	No classification	No classification	hypothetical protein	X			0.595089	1.15483	-0.748823	0.207684		0.00496763	0.00260444	0.00378603	6	0.00118895	0.00222106		0.00170501	5	0.00225458	0.00190959	0.00259491	0.00225303	8		0.00147373	0.00246427	0.001969	5
Q5A_010090	Genetic information processing	Protein synthesis	Ribosomal proteins: synthesis and modification	50S ribosomal protein L16 arginine hydroxylase	X			0.965811	1.1549	-0.0501866	0.207766	0.00772745	0.0109339	0.0114652	0.0100422	8	0.0136813	0.0132012	0.00791823	0.0116002	7	0.00886517	0.00889152	0.0113399	0.00969886	9	0.00949516	0.0147157	0.0159804	0.0133971	9
Q5A_004765	Metabolism	Amino acid biosynthesis	Aspartate family	5-methyltetrahydropteroyltriglutamate--homocysteine methyltransferase	X			1.21064	1.15579	0.275776	0.208879	0.00877474	0.00556312	0.00546128	0.00659971	7	0.00379147	0.00417288	0.00733199	0.00509878	9	0.00782115	0.0079667	0.00818187	0.00798991	8	0.00643349	0.00568119	0.00556468	0.00589312	9
Q5A_011175	Metabolism	Biosynthesis of cofactors, prosthetic groups, and carriers	Riboflavin, FMN, and FAD	Riboflavin synthase	X			0.749403	1.1581	-0.416186	0.211754		0.00674778	0.0058426	0.00629519	4	0.00581536	0.00308295		0.00444915	5	0.00407786	0.00439215	0.0056829	0.00471764	9	0.00656331	0.00272357	0.00617075	0.00515254	9
Q5A_000765	No classification	No classification	No classification	Beta-barrel assembly-enhancing protease	X			0.973133	1.16042	-0.0392914	0.214646	0.00274821	0.0050535	0.00219595	0.00333255	8	0.00435564	0.00226222		0.00330893	6	0.00129407	0.00454879	0.0038862	0.00324302	8	0.00267227	0.00428382	0.00456315	0.00383975	9
Q5A_025230	Genetic information processing	Transcription	DNA-dependent RNA polymerase	DNA-directed RNA polymerase subunit omega	X			0.729319	1.16047	-0.455377	0.214704	0.00773903	0.00508922	0.0128733	0.0085672	7	0.0151632	0.00488898	0.0141108	0.0113877	9	0.00358513	0.0073634	0.00779614	0.00624822	8	0.0147526	0.0112447	0.0136477	0.013215	9
Q5A_005235	Cellular processes	Cellular processes	Toxin production and resistance	Multidrug efflux pump subunit AcrA	X			1.15068	1.16099	0.202488	0.215359	0.0130237	0.015816	0.0112529	0.0133642	8	0.0174602	0.0106359	0.0113882	0.0131614	9	0.0104727	0.0174122	0.0182489	0.0153779	9	0.0122394	0.0183923	0.0152093	0.0152803	9
Q5A_022335	Metabolism	Biosynthesis of cofactors, prosthetic groups, and carriers	Riboflavin, FMN, and FAD	3,4-dihydroxy-2-butanone 4-phosphate synthase	X			2.11089	1.16102	1.07785	0.21539	0.00186626	0.00487368	0.00369562	0.00347852	5	0.00794605	0.00352495		0.0057355	6	0.00671963	0.0108136	0.0044951	0.00734277	8		0.00534934	0.00796869	0.00665902	5
Q5A_014525	Signal transduction	Regulatory functions	DNA interactions	putative transcriptional regulatory protein YebC	X			1.01355	1.16352	0.0194176	0.218495		0.0051261	0.00224621	0.00368615	5	0.00116127	0.00184031	0.00667867	0.00322675	5	0.00233644	0.0023335	0.00653837	0.0037361	7	0.00576926	0.00357257	0.00192133	0.00375439	7
Q5A_020840	Signal transduction	Regulatory functions	DNA interactions	HTH-type transcriptional regulator ArgP	X			0.706029	1.16504	-0.5022	0.220375	0.00212632	0.00594245	0.00275904	0.00360927	5	0.00241927	0.00203623	0.00403309	0.00282953	6		0.00217394	0.00292256	0.00254825	5	0.00450986	0.00200545	0.00337421	0.00329651	9
Q5A_006005	Genetic information processing	Protein synthesis	Translation factors	Ribosomal silencing factor RsfS	X			0.696338	1.16525	-0.52214	0.220644	0.00834579	0.00319307	0.00176173	0.00443353	7	0.00225059	0.00293709		0.00259384	5	0.00144287	0.00389711	0.00392173	0.00308724	7	0.00245428	0.00375623	0.00285693	0.00302248	5
Q5A_001080	Metabolism	Amino acid biosynthesis	Aspartate family	5-methyltetrahydropteroyltriglutamate--homocysteine methyltransferase	X	X		1.5965	1.16537	0.674909	0.220793	0.0246995	0.0335627	0.0412379	0.0331667	9	0.0256633	0.0315164	0.0536988	0.0369595	9	0.0633982	0.0422229	0.0532304	0.0529505	9	0.0474405	0.0446432	0.0371313	0.0430717	9
Q5A_016785	Metabolism	Transport and binding proteins	Amino acids, peptides and amines	Leu/Ile/Val-binding protein	X			1.15641	1.16563	0.209655	0.221106	0.0517385	0.0408038	0.0568877	0.04981	9	0.0677692	0.077777	0.0823196	0.0759553	9	0.0471112	0.0604019	0.0652896	0.0576009	9	0.0937856	0.0993121	0.0725087	0.0885355	9
Q5A_020255	Metabolism	Amino acid biosynthesis	Aspartate family	Diaminopimelate decarboxylase	X			0.584046	1.16608	-0.775845	0.221672	0.0191543	0.00869609	0.00740269	0.011751	6	0.00766096	0.004064		0.00586248	6	0.00688653	0.00571398	0.00798893	0.00686315	9	0.00719033	0.00654001	0.00677807	0.00683614	6
Q5A_009890	No classification	No classification	No classification	hypothetical protein	X			1.18594	1.16632	0.246036	0.221966	0.0219221	0.00992132	0.0145827	0.0154754	9	0.0196866	0.0153349		0.0175107	6	0.0179703	0.0214456	0.0156429	0.0183529	9	0.0120487	0.0223291	0.0268915	0.0204231	9
Q5A_020080	No classification	No classification	No classification	putative lipoprotein YgdR	X			0.982483	1.16658	-0.0254955	0.222286	0.00715717	0.0107309	0.00671039	0.00819949	7	0.00648743	0.00549972	0.0167943	0.00959382	9	0.00773588	0.00766436	0.00876734	0.00805586	8	0.0144988	0.0114015	0.00767556	0.011192	9
Q5A_008755	No classification	No classification	No classification	hypothetical protein	X			1.36911	1.16798	0.453236	0.224011	0.00503268	0.00835663	0.00599797	0.00646243	6	0.0117265	0.00652531		0.00912593	6	0.00608036	0.0111923	0.00927063	0.00884777	9	0.0145696	0.00634507	0.011062	0.0106589	8
Q5A_025300	Signal transduction	Signal transduction	Two-component systems	Nitrogen assimilation regulatory protein	X	X		1.71967	1.17101	0.782134	0.227759	0.00321403	0.0061916	0.00497482	0.00479348	8	0.00372613	0.0041798	0.00644103	0.00478232	9	0.00747208	0.00751711	0.00974047	0.00824322	9	0.00627735	0.0064317	0.00409144	0.00560016	9
Q5A_019050	Genetic information processing	Protein fate	Degradation of proteins, peptides, and glycopeptides	Protease PrtS	X			0.993558	1.1715	-0.00932398	0.228361	0.0291455	0.0194041	0.0336963	0.0274153	9	0.0375881	0.0266656	0.0358885	0.0333807	9	0.0325378	0.0278071	0.0213711	0.0272387	9	0.0415676	0.038769	0.0369802	0.0391056	9
Q5A_006160	Signal transduction	Signal transduction	PTS	PTS system glucose-specific EIICBA component	X			0.92703	1.17184	-0.109312	0.228776	0.00157307	0.000783424	0.00172945	0.00136198	5	0.00251538	0.00213298	0.00299473	0.00254769	8	0.000778922	0.00103806	0.00197082	0.0012626	7	0.00456456	0.00269071	0.00170121	0.00298549	9
Q5A_013875	Metabolism	Energy metabolism	TCA cycle	Aconitate hydratase 1	X			0.916601	1.17215	-0.125634	0.229161	0.0507791	0.0308202	0.0349862	0.0388618	9	0.0413013	0.0450727	0.0645735	0.0503159	9	0.0377117	0.0336072	0.0355436	0.0356208	9	0.0645719	0.0561636	0.0561981	0.0589779	9
Q5A_003425	Metabolism	Central intermediary metabolism	Other	5'-methylthioadenosine/S-adenosylhomocysteine nucleosidase	X			1.17416	1.17381	0.231625	0.231202	0.0123609	0.00684165		0.0096013	4	0.00947331	0.0134661		0.0114697	4	0.0107832	0.0111055	0.0119316	0.0112734	7	0.0232237	0.00562936	0.0115368	0.0134633	7
Q5A_020760	No classification	No classification	No classification	Alcohol dehydrogenase	X			0.662413	1.17526	-0.594197	0.232981	0.0145843	0.00443286	0.00651055	0.00850923	8	0.00402669	0.00715137		0.00558903	6	0.00456537	0.00563972	0.00670478	0.00563662	9		0.00534241	0.00779473	0.00656857	6
Q5A_004675	No classification	No classification	No classification	Recombination-associated protein RdgC	X			0.793901	1.17648	-0.332969	0.234472	0.0209123	0.0117587	0.0103741	0.0143484	9	0.0114509	0.0103204	0.022034	0.0146018	9	0.0113392	0.0103442	0.0124902	0.0113912	9	0.0213075	0.017116	0.0131124	0.0171786	9
Q5A_007945	Metabolism	Energy metabolism	Sugars	UDP-glucose 4-epimerase	X			0.981676	1.17763	-0.0266808	0.235881	0.00149028	0.00475718	0.00262765	0.00295837	7	0.00238676	0.00232277		0.00235477	6	0.00209548	0.00299379	0.0036232	0.00290416	9		0.00320029	0.00234578	0.00277303	5
Q5A_010595	Metabolism	Energy metabolism	Glycolysis/gluconeogenesis	Phosphoenolpyruvate carboxykinase [ATP]	X			0.835931	1.17869	-0.258544	0.237184	0.0525892	0.07334	0.0508001	0.0589098	9	0.0446035	0.0472648	0.0350468	0.042305	9	0.04518	0.0445055	0.0580481	0.0492445	9	0.0384377	0.0569574	0.0541984	0.0498645	9
Q5A_019955	Genetic information processing	Protein fate	Protein folding and stabilization	Chaperone protein Skp	X			0.774582	1.1793	-0.368511	0.23793	0.0606462	0.0763359	0.044733	0.0605717	9	0.0597376	0.0515291	0.0973541	0.0695403	9	0.0380174	0.0485208	0.0542149	0.0469177	9	0.0962208	0.080688	0.0691176	0.0820088	9
Q5A_003255	Cellular processes	Cellular processes	Cell division	Transcriptional regulator MraZ	X			0.710059	1.17995	-0.493989	0.238721	0.00324464	0.00404964	0.0022801	0.00319146	8	0.00500659	0.00331792	0.00592408	0.00474953	9	0.00204072	0.00242657	0.00233108	0.00226613	7	0.00685391	0.00505767	0.00490098	0.00560419	9
Q5A_008570	Cellular processes	Cellular processes	Cell division	Chromosome partition protein MukB	X			0.687325	1.18051	-0.540936	0.239406	0.00604593	0.010381	0.00729472	0.00790722	9	0.00510025	0.00369042	0.00622869	0.00500645	9	0.00526102	0.00613084	0.00491262	0.00543483	9	0.00536642	0.0068102	0.00555383	0.00591015	9
Q5A_003740	Metabolism	Biosynthesis of cofactors, prosthetic groups, and carriers	Glutathione and analogs	Glutamate--cysteine ligase	X			1.26106	1.18156	0.33464	0.240695	0.0140884	0.00935044	0.0160186	0.0131525	9	0.0148705	0.0094472	0.0163865	0.0135681	9	0.0156498	0.0199096	0.0141987	0.0165861	9	0.0149309	0.0158896	0.017274	0.0160315	9
Q5A_019155	Metabolism	Biosynthesis of cofactors, prosthetic groups, and carriers	Other	2Fe-2S ferredoxin	X	X	X	1.36969	1.18159	0.453845	0.240734	0.00346761	0.00325505	0.0036842	0.00346895	8	0.00446793	0.00465061	0.00452588	0.00454814	7	0.00496377	0.0055221	0.00376825	0.00475137	8	0.00592023	0.00480817	0.00539375	0.00537405	9
Q5A_024825	Metabolism	Amino acid biosynthesis	Glutamate family	N-acetyl-gamma-glutamyl-phosphate reductase	X			0.739157	1.18176	-0.436048	0.240942	0.0076053	0.00811964	0.0108915	0.00887214	7	0.00466646	0.00669944		0.00568295	6	0.00826473	0.0049854	0.00642358	0.0065579	9	0.00748983	0.0058299	0.006828	0.00671591	8
Q5A_010890	Cell structure	Cell envelope	Biosynthesis and degradation of surface polysaccharides and lipopolysaccharides	UDP-4-amino-4-deoxy-L-arabinose--oxoglutarate aminotransferase	X			0.941507	1.18287	-0.0869565	0.242292	0.0209493	0.0300063	0.0254125	0.025456	9	0.0208963	0.0216701	0.0153589	0.0193084	9	0.0229312	0.0218313	0.0271385	0.023967	9	0.0224552	0.0207454	0.0253175	0.0228394	9
Q5A_019990	Metabolism	Purines, pyrimidines, nucleosides, and nucleotides	Nucleotide and nucleoside interconversions	Uridylate kinase	X			1.12901	1.18437	0.175054	0.244119	0.0249019	0.0168411	0.029727	0.0238233	7	0.0291684	0.023888	0.0387113	0.0305892	9	0.0327602	0.0245892	0.0233406	0.0268967	9	0.0434959	0.0349245	0.0302664	0.0362289	9
Q5A_006975	Metabolism	Energy metabolism	Biosynthesis and degradation of polysaccharides	Glucan 1,4-alpha-maltohexaosidase	X			0.664291	1.18443	-0.590113	0.244191	0.00330809	0.00638914	0.00385826	0.0045185	6	0.00289156	0.00320226		0.00304691	5	0.00269102	0.00292273	0.00339104	0.0030016	6	0.00307525	0.00448281	0.00326847	0.00360884	9
Q5A_014785	Genetic information processing	DNA metabolism	DNA replication, recombination, and repair	Cold shock-like protein CspC	X	X		0.518716	1.18462	-0.946982	0.244421	0.524645	0.254311	0.30848	0.362479	9	0.204685	0.251972	0.225743	0.227466	9	0.205589	0.200632	0.15785	0.188024	9	0.239353	0.292825	0.276204	0.269461	9
Q5A_018580	Metabolism	Amino acid biosynthesis	Aspartate family	Succinyl-diaminopimelate desuccinylase	X			1.05197	1.18667	0.0730874	0.246916	0.00368895	0.00249116	0.00268432	0.00295481	8	0.00309817	0.00238536	0.00105286	0.0021788	7	0.00233707	0.00256339	0.00442461	0.00310836	9	0.00253164	0.00220716	0.00301773	0.00258551	8
Q5A_003470	No classification	No classification	No classification	2-hydroxy-3-oxopropionate reductase	X			0.837654	1.18876	-0.255574	0.249459	0.00696552	0.00647849	0.00641251	0.00661884	8	0.00424659	0.00612726	0.00367205	0.00468197	9	0.00802465	0.0049866	0.00362163	0.0055443	9	0.00317925	0.00347159	0.0100464	0.00556574	9
Q5A_005410	Metabolism	Purines, pyrimidines, nucleosides, and nucleotides	Purine ribonucleotide biosynthesis	N5-carboxyaminoimidazole ribonucleotide mutase	X			0.770985	1.18889	-0.375226	0.249621	0.0204158	0.011266	0.0146132	0.0154317	8	0.0144766	0.0106149	0.0300382	0.0183766	8	0.0148989	0.0116386	0.00915532	0.0118976	9	0.0277584	0.0223921	0.015393	0.0218478	9
Q5A_010250	No classification	No classification	No classification	hypothetical protein	X		X	1.08529	1.18896	0.118082	0.249695	0.0605047	0.0299234	0.0387727	0.0430669	8	0.0506851	0.0473332	0.0634579	0.0538254	8	0.0427332	0.0466719	0.0508155	0.0467402	9	0.0635252	0.06442	0.0640429	0.063996	9
Q5A_008590	No classification	No classification	No classification	Aspartate aminotransferase	X			0.941542	1.18906	-0.0869026	0.249824	0.10277	0.0884788	0.0979832	0.0964108	9	0.0824229	0.0711397	0.143336	0.098966	9	0.10347	0.0862777	0.0825764	0.0907748	9	0.148345	0.115936	0.088749	0.117677	9
Q5A_003305	Cell structure	Cell envelope	Biosynthesis and degradation of murein sacculus and peptidoglycan	UDP-N-acetylmuramate--L-alanine ligase	X			2.68444	1.18995	1.42462	0.250897	0.0120311	0.00230904	0.00218357	0.0055079	7	0.00207614	0.00143895	0.00286189	0.00212566	7	0.0018814	0.00279428	0.0396812	0.0147856	7	0.00356669	0.00198431	0.00203725	0.00252942	6
Q5A_011145	Metabolism	Energy metabolism	Glycolysis/gluconeogenesis	Pyruvate kinase I	X			1.25691	1.19572	0.329881	0.257881	0.0599846	0.0575192	0.094836	0.0707799	9	0.088681	0.088228	0.115478	0.0974624	9	0.0979952	0.0913606	0.0775361	0.088964	9	0.13464	0.106775	0.108198	0.116538	9
Q5A_009400	No classification	No classification	No classification	Putative monooxygenase YcnE	X			1.18536	1.196	0.245324	0.258213	0.0171569	0.0254434	0.0290775	0.0238926	8	0.0237583	0.0286121	0.028568	0.0269795	9	0.0358566	0.0236998	0.0254075	0.0283213	9	0.0363832	0.0215804	0.0388384	0.0322673	9
Q5A_024650	Metabolism	Amino acid biosynthesis	Pyruvate family	Ketol-acid reductoisomerase	X			1.17136	1.19883	0.228181	0.261625	0.0703707	0.0572701	0.0702953	0.0659787	9	0.0629317	0.057615	0.0928134	0.07112	9	0.0693324	0.0787209	0.0838007	0.0772847	9	0.0982921	0.0894362	0.0680539	0.0852607	9
Q5A_021345	No classification	No classification	No classification	hypothetical protein	X			1.20131	1.19895	0.264611	0.261772	0.00266868	0.00640959	0.0063578	0.00514536	8	0.00747899	0.00584614	0.0090873	0.00747081	9	0.00508467	0.00726085	0.00619802	0.00618118	9	0.0075224	0.0120776	0.00727138	0.00895713	9
Q5A_020210	Cellular processes	Cellular processes	Adaptations to atypical conditions	General stress protein 69	X			1.14831	1.19922	0.199516	0.262094	0.0122273	0.0124923	0.0104138	0.0117111	9	0.0108002	0.011479	0.00597387	0.00941768	8	0.0142876	0.0137843	0.0122722	0.013448	9	0.0102165	0.00857187	0.0150932	0.0112939	9
Q5A_010645	No classification	No classification	No classification	hypothetical protein	X			1.52089	1.19992	0.604919	0.262939	0.00352338	0.00303405	0.00141003	0.00265582	7	0.00178318	0.00144369	0.00454758	0.00259149	7	0.00230884	0.00506576	0.00474307	0.00403922	9	0.00409464	0.00267799	0.00255611	0.00310958	9
Q5A_006355	Metabolism	Energy metabolism	TCA cycle	Succinate dehydrogenase flavoprotein subunit	X			0.96958	1.20045	-0.0445678	0.263574	0.017209	0.0197003	0.0154177	0.0174423	9	0.014863	0.0183954	0.0387421	0.0240002	9	0.016395	0.0172977	0.0170425	0.0169117	9	0.0391059	0.0314447	0.0158825	0.028811	9
Q5A_000010	Genetic information processing	DNA metabolism	DNA replication, recombination, and repair	DNA polymerase III subunit beta	X			0.597955	1.20188	-0.741891	0.265294	0.0226008	0.00749644	0.0129369	0.0143447	8	0.00777679	0.00971616	0.0185922	0.0120284	9	0.00838482	0.00867188	0.00867579	0.0085775	9	0.021871	0.00840924	0.0130899	0.0144567	9
Q5A_003115	Genetic information processing	Protein synthesis	tRNA and rRNA base modification	Ribosomal RNA small subunit methyltransferase A	X			1.23032	1.20277	0.299031	0.266361	0.00216492	0.00339837	0.00161812	0.0023938	5	0.00240271	0.00224577	0.00399254	0.00288034	8	0.00208481	0.0031309	0.0036197	0.00294514	8	0.00399735	0.00351488	0.00288093	0.00346439	9
Q5A_003240	Metabolism	Amino acid biosynthesis	Pyruvate family	Acetolactate synthase isozyme 3 small subunit	X		X	0.905435	1.20601	-0.143316	0.270247	0.0273115	0.0134675	0.0175826	0.0194538	9	0.0154057	0.0155981	0.0166951	0.0158996	9	0.0145498	0.0188313	0.0194615	0.0176142	9	0.0172027	0.0210624	0.0192605	0.0191752	9
Q5A_023185	Metabolism	Biosynthesis of cofactors, prosthetic groups, and carriers	Heme, porphyrin, and cobalamin	Aromatic-amino-acid aminotransferase	X			1.21077	1.20736	0.275919	0.271856	0.015372	0.0109164	0.0219907	0.016093	9	0.0103219	0.00831878	0.00447636	0.00770569	7	0.0210578	0.0232081	0.0141886	0.0194849	9	0.00453293	0.00741637	0.0159613	0.00930354	9
Q5A_008010	Metabolism	Amino acid biosynthesis	Histidine family	Imidazole glycerol phosphate synthase subunit HisF	X	X		1.23443	1.20781	0.303844	0.272392	0.0162208	0.0152071	0.018796	0.0167413	9	0.0151104	0.0191774		0.0171439	6	0.0192888	0.0194098	0.0232992	0.0206659	9		0.0145332	0.02688	0.0207066	6
Q5A_023670	Genetic information processing	Protein synthesis	Ribosomal proteins: synthesis and modification	30S ribosomal protein S10	X			1.00296	1.20864	0.00426306	0.273389	0.0426636	0.0432003	0.0500493	0.0453044	9	0.0560018	0.0510979	0.0630968	0.0567321	9	0.051097	0.0383505	0.0468679	0.0454385	9	0.0845284	0.0673533	0.0538252	0.0685689	9
Q5A_002400	Metabolism	Central intermediary metabolism	Other	Carbonic anhydrase 1	X			1.32561	1.20886	0.406653	0.273645	0.00312112	0.00222219	0.00424186	0.00319506	6	0.00284786	0.00269316		0.00277051	6	0.00436698	0.00546691	0.00287227	0.00423539	8	0.00271016	0.00307159	0.00426572	0.00334916	7
Q5A_009860	Metabolism	Energy metabolism	Sugars	putative aldolase LsrF	X			1.19706	1.20902	0.259494	0.273839	0.0044212	0.0048679	0.00576087	0.00501666	7	0.00502974	0.00739084	0.00894511	0.0071219	9	0.00517866	0.00812819	0.00470884	0.00600523	8	0.00890128	0.00892608	0.00800419	0.00861052	9
Q5A_025500	Cell structure	Cell envelope	Biosynthesis and degradation of murein sacculus and peptidoglycan	Bifunctional protein GlmU	X			0.898965	1.20936	-0.153663	0.274242	0.00691967	0.00621798	0.00556411	0.00623392	9	0.00441413	0.00349038	0.00829755	0.00540069	9	0.0040233	0.00609353	0.0066954	0.00560408	9	0.00723518	0.00750105	0.00485786	0.00653137	9
Q5A_023220	No classification	No classification	No classification	Quinone oxidoreductase 1	X			1.10034	1.21018	0.137947	0.275223	0.00719113	0.00291789	0.0135636	0.00789086	7	0.0116313	0.00925378	0.0107996	0.0105616	8	0.0106922	0.00629836	0.00905725	0.00868261	9	0.0146556	0.0102815	0.0134072	0.0127814	9
Q5A_022075	Metabolism	Energy metabolism	Biosynthesis and degradation of polysaccharides	Sucrose-6-phosphate hydrolase	X			1.14013	1.21067	0.189201	0.275808	0.00360699	0.00319376	0.00334896	0.00338324	7	0.00264129	0.00218381		0.00241255	6	0.00347277	0.00366165	0.0044376	0.00385734	9	0.0029185	0.0025544	0.00328951	0.00292081	7
Q5A_012665	No classification	No classification	No classification	hypothetical protein	X	X		0.795214	1.21229	-0.330585	0.277732	0.0856225	0.0741038	0.0752693	0.0783319	7	0.0812223	0.117796		0.0995093	4	0.0632025	0.0560278	0.0676415	0.0622906	9		0.136244	0.105024	0.120634	6
Q5A_001795	Genetic information processing	Protein synthesis	Ribosomal proteins: synthesis and modification	50S ribosomal protein L9	X			0.964172	1.21337	-0.0526381	0.279014	0.0671533	0.0665119	0.0843818	0.0726823	8	0.0755503	0.0514941	0.0313773	0.0528072	9	0.0634999	0.0719342	0.0748007	0.0700782	9	0.0497188	0.0878429	0.0546616	0.0640745	9
Q5A_016700	Metabolism	Energy metabolism	Pyruvate dehydrogenase	Dihydrolipoyl dehydrogenase	X			1.30784	1.21405	0.38719	0.279832	0.00322088	0.00540707	0.00254081	0.00372292	7	0.00406452	0.00208909	0.00529917	0.00381759	9	0.00174567	0.0100402	0.00282115	0.004869	7	0.00394108	0.00799304	0.00197014	0.00463476	9
Q5A_002535	No classification	No classification	No classification	Phenolic acid decarboxylase subunit C	X			0.948535	1.21455	-0.076227	0.280421	0.00506319	0.00564597	0.00500919	0.00523945	9	0.00814172	0.00738045	0.00782768	0.00778328	8	0.00415196	0.00491696	0.00584049	0.0049698	9	0.011341	0.0096505	0.00736806	0.00945318	9
Q5A_022490	Metabolism	Energy metabolism	Sugars	1,5-anhydro-D-fructose reductase	X			1.13127	1.21456	0.177947	0.280439		0.00178466	0.0010915	0.00143808	4	0.00167277	0.0017949	0.00227022	0.00191263	7	0.00127945	0.0017576	0.00184352	0.00162686	8	0.00366949	0.00224102	0.00105852	0.00232301	9
Q5A_020790	No classification	No classification	No classification	D-alanine--D-alanine ligase	X			1.27027	1.21464	0.345136	0.280526	0.0097639	0.0157818	0.0126524	0.0127327	9	0.00393455	0.00567292	0.00462801	0.00474516	9	0.0121127	0.0155603	0.020849	0.016174	9	0.00621297	0.00584112	0.00523685	0.00576365	9
Q5A_019260	Metabolism	Biosynthesis of cofactors, prosthetic groups, and carriers	Pyridine nucleotides	Glutamine-dependent NAD(+) synthetase	X	X		1.25507	1.21544	0.327771	0.281481	0.00567499	0.00517054	0.00599366	0.00561306	7	0.00477586	0.00490289	0.00926639	0.00631504	9	0.00615279	0.00830901	0.0066726	0.0070448	9	0.00906686	0.00745147	0.00650838	0.00767557	9
Q5A_006695	Metabolism	Amino acid biosynthesis	Serine family	Hydroxypyruvate reductase	X			1.11418	1.21798	0.155984	0.284492	0.00115774	0.00193632	0.00194601	0.00168002	5	0.00105063	0.00172485	0.0026958	0.00182376	7	0.00171772	0.00185001	0.00204782	0.00187185	8	0.00251523	0.00298856	0.00116011	0.0022213	9
Q5A_011670	Metabolism	Energy metabolism	Sugars	Mannose-6-phosphate isomerase	X			0.915299	1.22036	-0.127685	0.287309	0.0150567	0.008413	0.0112111	0.0115603	9	0.0125572	0.0102854	0.023227	0.0153565	9	0.0105274	0.00904315	0.0121727	0.0105811	9	0.0247253	0.0185481	0.0129482	0.0187405	9
Q5A_001845	Genetic information processing	Protein fate	Protein modification and repair	Peptide methionine sulfoxide reductase MsrA	X		X	0.719473	1.22185	-0.474988	0.289071	0.0443549	0.0386051	0.0313587	0.0381062	9	0.030518	0.0292193	0.030683	0.0301401	9	0.0224089	0.0276741	0.0321662	0.0274164	9	0.0324255	0.0428359	0.035219	0.0368268	9
Q5A_020935	Metabolism	Biosynthesis of cofactors, prosthetic groups, and carriers	Pyridoxine	D-erythrose-4-phosphate dehydrogenase	X			0.928795	1.222	-0.106568	0.289245		0.00225298	0.00251484	0.00238391	4	0.00141091	0.001914		0.00166246	5	0.00118184	0.00408283	0.00137781	0.00221416	7	0.00261443	0.00308608	0.000394057	0.00203152	7
Q5A_023125	No classification	No classification	No classification	hypothetical protein	X			0.758589	1.2227	-0.39861	0.290066	0.0206626	0.0256532	0.0164117	0.0209092	9	0.0237366	0.0300487		0.0268927	6	0.0167766	0.0134617	0.0173461	0.0158615	9	0.0331759	0.041544	0.0239247	0.0328815	9
Q5A_025165	Metabolism	Purines, pyrimidines, nucleosides, and nucleotides	2'-Deoxyribonucleotide metabolism	Deoxyuridine 5'-triphosphate nucleotidohydrolase	X			0.537664	1.223	-0.895223	0.290428	0.0110163		0.0143474	0.0126819	4	0.00433019	0.00827591		0.00630305	6	0.00928664	0.00514978	0.00601931	0.00681858	6	0.00546538	0.00740452	0.0102561	0.00770865	5
Q5A_006895	Metabolism	Energy metabolism	Biosynthesis and degradation of polysaccharides	Periplasmic beta-glucosidase	X			0.683893	1.22663	-0.548157	0.294698	0.0212911	0.0129027	0.0108584	0.0150174	9	0.0118568	0.0109715	0.0254628	0.016097	9	0.00940728	0.00994031	0.0114633	0.0102703	9	0.0225847	0.0207766	0.0158739	0.0197451	9
Q5A_007940	Metabolism	Central intermediary metabolism	Amino sugars	Phosphomannomutase/phosphoglucomutase	X			1.23398	1.22671	0.303316	0.294799	0.0195942	0.0190073	0.0228448	0.0204821	9	0.0201781	0.0158788	0.0165442	0.0175337	9	0.0292776	0.0252144	0.0213314	0.0252745	9	0.0227754	0.0220415	0.0197095	0.0215088	9
Q5A_022320	No classification	No classification	No classification	Putative acid--amine ligase YgiC	X			0.90854	1.22809	-0.138379	0.296413	0.00401602	0.00272579	0.00242328	0.00305503	6	0.00227349	0.00245016	0.0034648	0.00272948	9	0.00284506	0.00257492	0.00290688	0.00277562	7	0.00294095	0.00326481	0.00385036	0.00335204	9
Q5A_011270	No classification	No classification	No classification	Oxidoreductase YdhF	X			1.10236	1.22861	0.1406	0.29703	0.0101317	0.014409	0.019204	0.0145816	9	0.0186781	0.016801	0.0187922	0.0180904	9	0.0168996	0.0143179	0.017005	0.0160742	9	0.0176669	0.0244607	0.0245507	0.0222261	9
Q5A_023160	Genetic information processing	DNA metabolism	DNA replication, recombination, and repair	UvrABC system protein A	X			0.984901	1.22932	-0.0219495	0.297856	0.0071516	0.0087302	0.00991071	0.0085975	8	0.0091688	0.00859777	0.0141902	0.0106523	9	0.00727031	0.00826465	0.00986811	0.00846769	9	0.015808	0.0133295	0.0101474	0.013095	9
Q5A_021050	Metabolism	Central intermediary metabolism	Polyamine biosynthesis	Biosynthetic arginine decarboxylase	X			1.04777	1.23224	0.0673161	0.301279	0.00757967	0.0108616	0.00693655	0.00845926	9	0.00887977	0.00540642	0.0135113	0.00926583	8	0.0109939	0.00860738	0.00698865	0.00886333	9	0.00969445	0.0112987	0.01326	0.0114177	9
Q5A_017610	Metabolism	Purines, pyrimidines, nucleosides, and nucleotides	Purine ribonucleotide biosynthesis	Amidophosphoribosyltransferase	X			0.652627	1.23238	-0.61567	0.301449	0.0150324	0.0390298	0.014514	0.0228587	9	0.00988432	0.0107814	0.0113833	0.010683	8	0.0164022	0.0126495	0.015703	0.0149182	9	0.0142072	0.0148731	0.0104163	0.0131656	9
Q5A_024035	Metabolism	Energy metabolism	Glycolysis/gluconeogenesis	Phosphoenolpyruvate carboxykinase [ATP]	X			1.23591	1.23418	0.305571	0.303556	0.0200646	0.0234987	0.0239504	0.0225046	9	0.015912	0.0207364	0.0123744	0.0163409	9	0.0309019	0.0193666	0.0331722	0.0278136	9	0.0121599	0.0166317	0.0317115	0.0201677	9
Q5A_004380	Metabolism	Amino acid biosynthesis	Glutamate family	Gamma-glutamyl phosphate reductase	X	X		0.849975	1.2394	-0.234508	0.309648	0.010012	0.0119491	0.0104303	0.0107971	8	0.008055	0.00659991	0.0107309	0.00846195	9	0.00991479	0.00918173	0.00843531	0.00917728	9	0.012519	0.0108051	0.00813927	0.0104878	9
Q5A_002920	Signal transduction	Regulatory functions	DNA interactions	Aerobic respiration control protein ArcA	X			0.856152	1.23995	-0.224061	0.310288	0.0218748	0.0327292	0.0110798	0.0218946	8	0.0133794	0.0116218	0.0602997	0.0284336	8	0.0184828	0.0105499	0.0272027	0.0187451	9	0.0500353	0.027298	0.0284359	0.0352564	9
Q5A_008515	No classification	No classification	No classification	hypothetical protein	X			0.8699	1.24007	-0.201078	0.310419	0.00826261	0.00705654	0.0078491	0.00772275	9	0.00603187	0.00905862	0.0035938	0.00622809	7	0.00518312	0.00612574	0.0088452	0.00671802	9	0.00723055	0.00969406	0.00624516	0.00772326	9
Q5A_002890	No classification	No classification	No classification	Soluble lytic murein transglycosylase	X		X	1.10929	1.24214	0.149632	0.312824	0.00870182	0.0062323	0.00550767	0.00681393	9	0.00638827	0.00784017	0.00770653	0.00731166	9	0.0055194	0.00702655	0.0101299	0.0075586	9	0.00983678	0.00927127	0.00813818	0.00908208	9
Q5A_013220	Genetic information processing	DNA metabolism	DNA replication, recombination, and repair	Endonuclease NucS	X			0.92258	1.24235	-0.116254	0.313069	0.000490858	0.00366337	0.00142125	0.00185849	7	0.00189704	0.000391283	0.00412201	0.00213678	8	0.00093903	0.00219374	0.00201106	0.00171461	6	0.00313692	0.00296601	0.00186094	0.00265462	9
Q5A_002905	Metabolism	Biosynthesis of cofactors, prosthetic groups, and carriers	Heme, porphyrin, and cobalamin	Phosphoserine phosphatase 1	X			0.858246	1.24361	-0.220537	0.314532	0.00490928	0.00708382	0.00666824	0.00622045	9	0.00375351	0.0044812		0.00411736	6	0.00463951	0.00484089	0.00653562	0.00533867	9	0.00464696	0.00499731	0.00571687	0.00512038	8
Q5A_022970	Metabolism	Central intermediary metabolism	Polyamine biosynthesis	2-oxoglutaramate amidase	X			1.18363	1.2459	0.243214	0.317189	0.0044947	0.0039144	0.00329727	0.00390212	7	0.00482908	0.00389316	0.0048661	0.00452945	7	0.00292962	0.0050472	0.00587916	0.00461866	9	0.00660115	0.00640103	0.00392754	0.00564324	9
Q5A_001370	Metabolism	Biosynthesis of cofactors, prosthetic groups, and carriers	Heme, porphyrin, and cobalamin	Uroporphyrinogen decarboxylase	X			1.04149	1.24595	0.0586476	0.317243	0.00363828	0.00275499	0.00425749	0.00355025	8	0.00156711	0.0025173		0.00204221	6	0.00344033	0.00465885	0.00299347	0.00369755	9	0.00120668	0.00275551	0.00367125	0.00254448	8
Q5A_011555	Metabolism	Energy metabolism	Sugars	putative oxidoreductase YdgJ	X			0.899989	1.24675	-0.152021	0.318169	0.0253428	0.023112	0.0189585	0.0224711	9	0.0159718	0.0174026	0.0324998	0.021958	9	0.015307	0.0239056	0.0214587	0.0202238	9	0.0353112	0.0256163	0.0212009	0.0273761	9
Q5A_000665	Genetic information processing	DNA metabolism	DNA replication, recombination, and repair	ATP-dependent RNA helicase RhlB	X	X		1.4475	1.24716	0.533562	0.318649	0.0087537	0.0104252	0.0118506	0.0103431	8	0.012297	0.01288	0.00573158	0.0103029	9	0.0141061	0.0147975	0.0160114	0.0149717	9	0.0132797	0.0142048	0.0110635	0.0128493	9
Q5A_016960	No classification	No classification	No classification	N-acetylmuramoyl-L-alanine amidase AmiD	X		X	0.906825	1.24819	-0.141105	0.319832	0.00868475	0.0151008	0.00916166	0.0109824	8	0.00886302	0.00871675		0.00878989	6	0.0101437	0.00995691	0.00977672	0.00995912	9	0.0122301	0.0101163	0.0105678	0.0109714	9
Q5A_023345	Metabolism	Amino acid biosynthesis	Aspartate family	Lysine-sensitive aspartokinase 3	X			1.08163	1.24983	0.113203	0.321726	0.0120543	0.00827121	0.00801517	0.00944689	9	0.00674168	0.0059049	0.00567427	0.00610695	9	0.00789246	0.00992353	0.012838	0.010218	9	0.00816893	0.00812784	0.00660109	0.00763262	9
Q5A_002945	No classification	No classification	No classification	hypothetical protein	X			0.792422	1.2501	-0.335659	0.322047	0.00290393	0.00235759	0.000852504	0.00203801	7	0.00143958	0.00166244		0.00155101	6	0.000693975	0.00188839	0.00226252	0.00161496	9	0.00091965	0.0024222	0.00247492	0.00193892	9
Q5A_025010	Metabolism	Amino acid biosynthesis	Serine family	Serine acetyltransferase	X			1.22128	1.25176	0.288396	0.323955	0.00272801	0.00175619	0.00209767	0.00219396	7	0.00320671	0.00179887		0.00250279	5	0.00267719	0.00329694	0.00206419	0.00267944	9	0.00207893	0.00321262	0.00410712	0.00313289	8
Q5A_010135	Metabolism	Purines, pyrimidines, nucleosides, and nucleotides	Purine ribonucleotide biosynthesis	Adenylosuccinate lyase	X			1.1349	1.25221	0.182566	0.324482	0.0226609	0.0174801	0.0163664	0.0188358	9	0.0171884	0.0138026	0.029833	0.0202747	9	0.0188693	0.0221967	0.0230643	0.0213768	9	0.0342158	0.0242928	0.0176562	0.0253882	9
Q5A_022965	Genetic information processing	Protein fate	Degradation of proteins, peptides, and glycopeptides	Metalloprotease TldD	X	X		1.21134	1.25334	0.276605	0.325776	0.00666414	0.00610532	0.00751149	0.00676032	7	0.00580776	0.00771383	0.00891741	0.00747967	9	0.00926994	0.007682	0.00761521	0.00818905	9	0.0113223	0.00940093	0.00740039	0.00937455	9
Q5A_002040	Genetic information processing	DNA metabolism	DNA replication, recombination, and repair	ATP-dependent RNA helicase DeaD	X			1.09344	1.25466	0.128871	0.3273	0.00334047	0.00503053	0.00306225	0.00381108	9	0.00292841	0.00343629	0.00557686	0.00398052	7	0.00275676	0.00532301	0.00442177	0.00416718	9	0.00508458	0.00536968	0.00452838	0.00499421	9
Q5A_009740	No classification	No classification	No classification	Proline iminopeptidase	X			1.26438	1.25623	0.338432	0.329106	0.00429831	0.00414033	0.00539551	0.00461138	6	0.00415239	0.00476136	0.00320799	0.00404058	6	0.0050283	0.00644463	0.00601872	0.00583055	9	0.00351317	0.00383127	0.00788332	0.00507592	9
Q5A_025180	Genetic information processing	Transcription	RNA processing	Ribonuclease PH	X			1.0658	1.25702	0.0919366	0.330008	0.00460309	0.00361479	0.00475187	0.00432325	5	0.00370902	0.0024715		0.00309026	6	0.00477446	0.00408221	0.00496648	0.00460772	9	0.00211534	0.00381024	0.00572798	0.00388452	8
Q5A_001550	Signal transduction	Regulatory functions	DNA interactions	HTH-type transcriptional regulator YjdC	X			1.05904	1.25825	0.0827514	0.331414	0.0095727	0.0128216	0.0152781	0.0125575	7	0.0104702	0.00866275	0.0105675	0.00990015	8	0.0149444	0.0110773	0.0138747	0.0132988	9	0.0098066	0.0135535	0.0140104	0.0124568	9
Q5A_025185	No classification	No classification	No classification	hypothetical protein	X		X	1.26946	1.25831	0.34422	0.331487	0.0128186	0.0102101	0.0175884	0.0135391	9	0.0177415	0.0147639	0.017551	0.0166855	9	0.0194102	0.0162932	0.0158587	0.0171874	9	0.0191026	0.0179109	0.0259731	0.0209955	9
Q5A_000675	Genetic information processing	Transcription	Transcription factors	hypothetical protein	X			1.00162	1.25869	0.00234132	0.331918	0.025884	0.0258186	0.0194688	0.0237238	9	0.0181978	0.018175	0.0119162	0.0160963	9	0.0200852	0.0240301	0.0271717	0.0237623	9	0.02266	0.0218333	0.0162873	0.0202602	9
Q5A_006570	No classification	No classification	No classification	6-phosphogluconolactonase	X	X	X	0.70219	1.2612	-0.510067	0.334797	0.0718326	0.0613177	0.0520534	0.0617346	9	0.0509453	0.0487934	0.0530995	0.050946	9	0.043929	0.0418194	0.0442998	0.0433494	9	0.056599	0.0739739	0.0621866	0.0642532	9
Q5A_007810	Genetic information processing	Protein synthesis	tRNA aminoacylation	Methionine--tRNA ligase	X			1.06024	1.26245	0.0843956	0.336225	0.011294	0.0120757	0.0113897	0.0115865	9	0.0113266	0.00768093	0.00546738	0.00815829	9	0.00894288	0.0158715	0.0120391	0.0122845	9	0.0102399	0.00857537	0.0120831	0.0102994	9
Q5A_002015	Genetic information processing	Transcription	RNA processing	Ribosome-binding factor A	X			1.19256	1.26284	0.25406	0.336671		0.00196839	0.00202617	0.00199728	4	0.00170926	0.00114482		0.00142704	5	0.00144168	0.00274459	0.00295935	0.00238187	6	0.00189177	0.00158078	0.00193381	0.00180212	7
Q5A_017825	Metabolism	Fatty acid and phospholipid metabolism	Degradation	3-ketoacyl-CoA thiolase	X			0.761319	1.26308	-0.393426	0.336945	0.00352563	0.00226091	0.00187509	0.00255388	7	0.00211685	0.00325018	0.000784204	0.00205041	7	0.00212707	0.0013817	0.00232419	0.00194432	9	0.00227694	0.00344635	0.0020462	0.00258983	9
Q5A_009805	No classification	No classification	No classification	Streptothricin hydrolase	X			0.66527	1.26421	-0.587988	0.338233	0.00499967	0.00634109	0.00286297	0.00473458	9	0.00239331	0.00256328		0.0024783	5	0.00338081	0.0030257	0.00304282	0.00314977	8	0.00460577	0.00259283	0.00220065	0.00313308	7
Q5A_000670	Metabolism	Energy metabolism	Electron transport	Thioredoxin-1	X			1.19664	1.26971	0.25899	0.344494	0.0179492	0.0385409	0.0612626	0.0392509	7	0.0566414	0.0481677		0.0524045	6	0.0421583	0.039469	0.0592805	0.0469693	9	0.0951774	0.0691942	0.0352434	0.0665383	9
Q5A_014675	Cellular processes	Cellular processes	Toxin production and resistance	Colicin-M immunity protein	X			1.0077	1.27045	0.0110636	0.345342	0.00941727	0.00162446	0.0069912	0.00601098	7	0.00508038	0.00481422		0.0049473	6	0.00332757	0.00937056	0.00547362	0.00605725	9		0.00351913	0.00905149	0.00628531	6
Q5A_013085	No classification	No classification	No classification	hypothetical protein	X			0.56652	1.27408	-0.8198	0.349456	0.0127419	0.00321674	0.00568177	0.00721348	8	0.0280106	0.00973748	0.0174047	0.0183843	8	0.00308935	0.00333162	0.00583878	0.00408658	9	0.0133936	0.0295938	0.0272817	0.023423	9
Q5A_006880	Metabolism	Transport and binding proteins	Amino acids, peptides and amines	Lysine/arginine/ornithine-binding periplasmic protein	X			1.54077	1.27517	0.62365	0.350689		0.000936185	0.0050316	0.00298389	5	0.00106109	0.000994499		0.0010278	4	0.00850862	0.00400215	0.00128169	0.00459749	8	0.00193646	0.00118941	0.00080597	0.00131061	7
Q5A_008015	Metabolism	Amino acid biosynthesis	Histidine family	1-(5-phosphoribosyl)-5-[(5-phosphoribosylamino)methylideneamino] imidazole-4-carboxamide isomerase	X			1.25241	1.27775	0.324709	0.353602	0.00817159	0.00837573	0.00425498	0.0069341	6	0.00637534	0.00811333	0.00447122	0.00631996	8	0.00715631	0.00778872	0.011108	0.00868435	9	0.0110333	0.00867449	0.00451816	0.00807531	9
Q5A_014230	Genetic information processing	Protein fate	Protein modification and repair	Peptide methionine sulfoxide reductase MsrB	X	X		1.31172	1.27944	0.391461	0.355511	0.00713797	0.00715683	0.00487934	0.00639138	9	0.00807767	0.0103711	0.00838003	0.00894294	8	0.0075879	0.00861987	0.00894336	0.00838371	9	0.0144742	0.00850751	0.0113441	0.0114419	9
Q5A_019395	Metabolism	Biosynthesis of cofactors, prosthetic groups, and carriers	Pyridine nucleotides	L-aspartate oxidase	X			1.16751	1.2797	0.223431	0.355803		0.00214435	0.00168198	0.00191317	5	0.00313018	0.00468725	0.00168227	0.00316657	7	0.00155946	0.00289077	0.00225067	0.00223363	8	0.0039831	0.00516008	0.00301356	0.00405225	8
Q5A_025060	Metabolism	Energy metabolism	Amino acids and amines	2-amino-3-ketobutyrate coenzyme A ligase	X			1.01564	1.28036	0.0223877	0.356549	0.00867084	0.0135061	0.0147404	0.0123058	9	0.0135374	0.0142627	0.0236906	0.0171636	9	0.0143461	0.0117816	0.011367	0.0124982	9	0.0366068	0.0141772	0.0151427	0.0219756	9
Q5A_005425	Genetic information processing	Protein synthesis	tRNA aminoacylation	Cysteine--tRNA ligase	X			0.834679	1.28036	-0.260706	0.356552	0.0103867	0.00996057	0.00948401	0.00994377	9	0.00601054	0.00871259	0.0218618	0.012195	9	0.00996053	0.00732407	0.00761497	0.00829986	9	0.0170116	0.0182886	0.0115417	0.015614	9
Q5A_019220	Cellular processes	Cellular processes	Biosynthesis of natural products	Serine hydroxymethyltransferase	X		X	1.05735	1.28093	0.0804505	0.35719	0.094377	0.111105	0.0829224	0.0961348	9	0.0769424	0.0720784	0.0864307	0.0784838	9	0.132977	0.0898405	0.0821267	0.101648	9	0.115738	0.0896629	0.0961954	0.100532	9
Q5A_011080	Metabolism	Energy metabolism	Glycolysis/gluconeogenesis	Phosphoenolpyruvate synthase	X			1.18789	1.28108	0.248407	0.357358	0.0334642	0.0294515	0.0427507	0.0352221	9	0.0241214	0.0292148	0.034618	0.0293181	9	0.0524429	0.0385658	0.0345118	0.0418402	9	0.0400926	0.0304896	0.0420939	0.0375587	9
Q5A_005435	Metabolism	Biosynthesis of cofactors, prosthetic groups, and carriers	Folic acid	Bifunctional protein FolD protein	X			0.774853	1.28171	-0.368006	0.358066	0.0124661	0.00537957	0.00610727	0.0079843	7	0.00532745	0.0052443	0.0083905	0.00632075	7	0.00392968	0.00744932	0.00718098	0.00618666	9	0.00692766	0.00963312	0.00774324	0.00810134	9
Q5A_022855	No classification	No classification	No classification	hypothetical protein	X	X		1.68692	1.2826	0.754391	0.359072	0.00162939	0.00152661	0.00163658	0.00159753	6	0.00267562	0.00208334	0.0026465	0.00246848	7	0.00185703	0.00355902	0.00266865	0.0026949	9	0.00457793	0.00195744	0.00296287	0.00316608	9
Q5A_017605	No classification	No classification	No classification	3-octaprenyl-4-hydroxybenzoate carboxy-lyase partner protein	X			1.11886	1.2871	0.16203	0.364126	0.00208107	0.00150149	0.00164608	0.00174288	7	0.00198311	0.00099184		0.00148748	4	0.00214779	0.00215788	0.00154443	0.00195004	8		0.00165399	0.00217508	0.00191453	5
Q5A_014170	Genetic information processing	DNA metabolism	DNA replication, recombination, and repair	Exodeoxyribonuclease III	X			1.25275	1.28848	0.325102	0.36567	0.00702004	0.00773163	0.00766396	0.00747188	7	0.00916055	0.00850798	0.00264896	0.0067725	7	0.00768994	0.00978469	0.0106066	0.00936041	9	0.00701156	0.0110782	0.00808895	0.00872623	9
Q5A_008615	Genetic information processing	Protein fate	Degradation of proteins, peptides, and glycopeptides	Aminopeptidase N	X			0.838257	1.29007	-0.254535	0.367445	0.0146261	0.0223191	0.0186978	0.0185476	9	0.019229	0.0153247	0.0267496	0.0204345	9	0.016147	0.0156574	0.0148387	0.0155477	9	0.0387472	0.0203567	0.0199815	0.0263618	9
Q5A_004820	Genetic information processing	Protein synthesis	tRNA and rRNA base modification	Queuine tRNA-ribosyltransferase	X	X		1.32694	1.29027	0.4081	0.367671	0.00712377	0.00510814	0.00620211	0.00614468	8	0.00520667	0.00565937	0.00314445	0.00467017	8	0.00777008	0.00785775	0.00883297	0.0081536	9	0.00421131	0.00552256	0.00834343	0.00602577	9
Q5A_016985	Genetic information processing	DNA metabolism	DNA replication, recombination, and repair	Exodeoxyribonuclease I	X	X		0.392427	1.29141	-1.3495	0.368944	0.00363771	0.00325644	0.0037078	0.00353398	7	0.00175906	0.00360339		0.00268123	4	0.00170157	0.0011537	0.00130523	0.00138683	8	0.00394023	0.00516114	0.0012863	0.00346256	7
Q5A_013655	No classification	No classification	No classification	hypothetical protein	X			1.36296	1.29431	0.446741	0.372178	0.0040872	0.00576301	0.00539113	0.00508045	7	0.00998131	0.00922678	0.0151225	0.0114435	8	0.00853979	0.00729503	0.00493849	0.00692443	8	0.0169679	0.0154564	0.01201	0.0148114	9
Q5A_013540	No classification	No classification	No classification	hypothetical protein	X			1.03531	1.29451	0.0500594	0.372401	0.00831005	0.00946574	0.00704188	0.00827256	8	0.00503902	0.00334295	0.0102573	0.00621309	8	0.00756063	0.00778474	0.0103486	0.00856464	9	0.011252	0.00473787	0.00813879	0.00804288	9
Q5A_014690	Genetic information processing	DNA metabolism	DNA replication, recombination, and repair	ATP-dependent RNA helicase DbpA	X			1.86327	1.29541	0.897836	0.373411	0.000616551	0.00143097	0.00346638	0.00183797	5	0.00304012	0.00218474		0.00261243	5	0.00227326	0.00503357	0.00296705	0.00342463	7	0.00327661	0.00559007	0.00128584	0.00338417	6
Q5A_010750	No classification	No classification	No classification	hypothetical protein	X			1.12029	1.29552	0.163869	0.373533	0.0040051	0.00759305	0.0116007	0.00773296	7	0.00907866	0.00891878	0.00568872	0.00789539	7	0.00924046	0.0089424	0.00780656	0.00866314	9	0.0131675	0.0097245	0.00779395	0.0102286	9
Q5A_025330	No classification	No classification	No classification	Thiol-disulfide interchange protein DsbA	X		X	0.997733	1.29604	-0.00327475	0.374109	0.0717545	0.0496377	0.0847114	0.0687012	9	0.082648	0.0677618	0.099473	0.0832943	9	0.0797463	0.0708305	0.0550594	0.0685454	9	0.102165	0.119493	0.1022	0.107953	9
Q5A_024190	Metabolism	Energy metabolism	Biosynthesis and degradation of polysaccharides	1,4-alpha-glucan branching enzyme GlgB	X			1.49341	1.29761	0.578614	0.375858	0.0113302	0.0133484	0.0174217	0.0140334	9	0.0165191	0.0167684	0.01087	0.0147192	9	0.0208259	0.0169317	0.0251156	0.0209577	9	0.0153466	0.0219109	0.0200418	0.0190998	9
Q5A_007400	Genetic information processing	Protein fate	Degradation of proteins, peptides, and glycopeptides	Oligopeptidase A	X			1.06911	1.29815	0.0964082	0.376454	0.0147805	0.00933958	0.0099147	0.0113449	9	0.00860361	0.0122103	0.010117	0.0103103	9	0.00992971	0.011004	0.0154532	0.012129	9	0.0164098	0.0114253	0.0123178	0.0133843	9
Q5A_013685	Metabolism	Biosynthesis of cofactors, prosthetic groups, and carriers	Menaquinone and ubiquinone	L-Ala-D/L-Glu epimerase	X			0.827243	1.29888	-0.273617	0.377271		0.00209925	0.00196149	0.00203037	5	0.000645179	0.00142887		0.00103703	4	0.00145146	0.00165351	0.00193386	0.00167961	8	0.00120963	0.0010008	0.00183049	0.00134697	6
Q5A_016730	Cellular processes	Cellular processes	Detoxification	Catalase-peroxidase	X			0.739339	1.29975	-0.435692	0.378237	0.0597794	0.0330181	0.0420929	0.0449635	9	0.0435889	0.0476789	0.0369844	0.0427507	9	0.0328258	0.0320618	0.0348422	0.0332433	9	0.0638797	0.0591177	0.0436988	0.0555654	9
Q5A_018815	No classification	No classification	No classification	L-glyceraldehyde 3-phosphate reductase	X	X		1.12539	1.30116	0.170421	0.3798	0.00820582	0.00844115	0.00848193	0.0083763	8	0.00885302	0.00693062	0.00471699	0.00683354	9	0.00850801	0.0105389	0.0092328	0.00942658	9	0.00822427	0.0109967	0.00745369	0.00889154	9
Q5A_005290	Genetic information processing	Protein fate	Protein folding and stabilization	Chaperone protein HtpG	X			1.14854	1.30352	0.199803	0.382412	0.0119955	0.0169186	0.014615	0.0145097	9	0.00840457	0.00886351	0.00214263	0.00647024	8	0.019111	0.0150334	0.0158505	0.016665	9	0.00469565	0.00792657	0.01268	0.00843408	9
Q5A_009715	Genetic information processing	Protein fate	Degradation of proteins, peptides, and glycopeptides	Protease 2	X		X	1.087	1.30372	0.120358	0.382633	0.00277639	0.00434934	0.00514784	0.00409119	7	0.00308888	0.00432368	0.00446377	0.00395878	7	0.00507716	0.00371498	0.00454928	0.00444714	9	0.00451178	0.00485462	0.006117	0.00516113	9
Q5A_002910	Signal transduction	Regulatory functions	DNA interactions	Right origin-binding protein	X			1.27565	1.30501	0.351232	0.384064	0.00413084	0.00312431	0.00578492	0.00434669	7	0.00305643	0.0034575	0.00793019	0.00481471	8	0.00480463	0.0056484	0.00618153	0.00554485	9	0.00643876	0.00733754	0.00507347	0.00628326	9
Q5A_002140	Cellular processes	Cellular processes	Other	CRISPR-associated protein Csy3	X			0.935999	1.30517	-0.0954219	0.384239	0.0326157	0.0236349	0.0260558	0.0274355	9	0.0236487	0.0205735	0.0180188	0.020747	9	0.0298975	0.0273379	0.0198033	0.0256796	9	0.0208494	0.0266161	0.0337698	0.0270784	9
Q5A_011680	Metabolism	Energy metabolism	TCA cycle	Fumarate hydratase class II	X	X	X	0.768352	1.30586	-0.38016	0.384996	0.0285376	0.0197818	0.022062	0.0234605	9	0.0265267	0.0236437	0.0252533	0.0251412	9	0.0195487	0.0180508	0.0164781	0.0180259	9	0.0333592	0.0341275	0.0310057	0.0328308	9
Q5A_023655	Genetic information processing	Protein synthesis	Ribosomal proteins: synthesis and modification	50S ribosomal protein L23	X		X	0.664015	1.30667	-0.590712	0.385892	0.075021	0.0709554	0.055455	0.0671438	8	0.0554714	0.0457049	0.0497123	0.0502962	9	0.0230173	0.0518202	0.058916	0.0445845	9	0.0628517	0.0754615	0.0588481	0.0657204	9
Q5A_022640	Metabolism	Energy metabolism	Amino acids and amines	Glutamate synthase [NADPH] large chain	X			0.940834	1.30784	-0.0879886	0.38719	0.0197079	0.013395	0.0130616	0.0153882	9	0.00688538	0.00932394	0.0126296	0.00961298	9	0.0136644	0.0149322	0.0148366	0.0144777	9	0.0131712	0.011078	0.0134677	0.0125723	9
Q5A_002305	Metabolism	Purines, pyrimidines, nucleosides, and nucleotides	Pyrimidine ribonucleotide biosynthesis	Aspartate carbamoyltransferase regulatory chain	X			0.964009	1.30921	-0.052882	0.388694	0.00276913	0.00324908	0.0031765	0.0030649	5	0.00192486	0.00294415	0.00643114	0.00376672	7	0.00295816	0.00311184	0.00279378	0.00295459	9	0.00693407	0.00439454	0.00346564	0.00493142	9
Q5A_004800	Metabolism	Biosynthesis of cofactors, prosthetic groups, and carriers	Glutathione and analogs	Gamma-glutamyltranspeptidase	X		X	0.837659	1.31128	-0.255565	0.390972	0.0338004	0.0385368	0.0310619	0.0344664	9	0.0371618	0.0373188	0.0340551	0.0361786	9	0.0272428	0.0272735	0.0320969	0.028871	9	0.0502585	0.0457349	0.046327	0.0474401	9
Q5A_005985	Cell structure	Cell envelope	Other	Rare lipoprotein A	X			1.16207	1.31525	0.216697	0.395336		0.00235719	0.00351284	0.00293501	4	0.00263077	0.00196207	0.00337764	0.00265682	8	0.00390196	0.00323775	0.00309235	0.00341069	7	0.00388054	0.00396376	0.00263885	0.00349439	9
Q5A_006310	No classification	No classification	No classification	KipI antagonist	X			1.72598	1.31529	0.787413	0.395384	0.000412309	0.00125614	0.00103075	0.000899734	4	0.00324389	0.000578942		0.00191142	4	0.00170457	0.00184216	0.00111204	0.00155292	9	0.00330285	0.00204124	0.00219813	0.00251407	8
Q5A_008145	Metabolism	Central intermediary metabolism	Other	5'-methylthioadenosine/S-adenosylhomocysteine nucleosidase	X			1.11547	1.31542	0.157655	0.395523		0.0025078	0.00144776	0.00197778	6	0.00234614	0.00221567		0.00228091	5	0.00174525	0.00229373	0.00257949	0.00220616	6	0.00258829	0.00320365	0.00320911	0.00300035	9
Q5A_021960	No classification	No classification	No classification	hypothetical protein	X			1.63851	1.31759	0.712382	0.397899	0.00409664	0.00100704	0.00284691	0.0026502	7	0.00506119	0.0041759	0.00188463	0.00370724	7	0.0023711	0.00624967	0.00440634	0.00434237	9	0.00562626	0.00455459	0.004473	0.00488462	8
Q5A_008045	Metabolism	Energy metabolism	Sugars	dTDP-glucose 4,6-dehydratase	X			1.40094	1.31843	0.486393	0.398823	0.00464306	0.00235551	0.00381583	0.0036048	8	0.00495513	0.00301476	0.00766392	0.00521127	8	0.00379059	0.00517463	0.00618508	0.0050501	9	0.00651842	0.00755707	0.00653663	0.00687071	9
Q5A_000625	Metabolism	Energy metabolism	Biosynthesis and degradation of polysaccharides	Endoglucanase	X			0.97346	1.31884	-0.0388068	0.399267	0.0036489	0.0040481	0.00292662	0.00354121	8	0.00376595	0.00396831	0.00257043	0.0034349	7	0.00325408	0.00326055	0.00382703	0.00344722	9	0.00440726	0.00570069	0.00348227	0.00453007	9
Q5A_006030	No classification	No classification	No classification	hypothetical protein	X	X	X	0.751068	1.32017	-0.412985	0.400729	0.0237482	0.0175851	0.0212094	0.0208476	8	0.0214959	0.0211955	0.0225841	0.0217585	9	0.0172686	0.0156482	0.0140569	0.0156579	9	0.0310755	0.0309246	0.0241749	0.028725	9
Q5A_014865	Cellular processes	Cellular processes	Sporulation and germination	hypothetical protein	X	X		0.822217	1.32045	-0.282409	0.40103	0.0169511	0.02025	0.020998	0.0193997	9	0.0197093	0.0202155	0.0404301	0.026785	9	0.0164204	0.0147226	0.0167093	0.0159508	9	0.0474566	0.0351824	0.0234657	0.0353682	9
Q5A_009965	Metabolism	Purines, pyrimidines, nucleosides, and nucleotides	Purine ribonucleotide biosynthesis	Ribose-phosphate pyrophosphokinase	X			1.20191	1.32265	0.265332	0.403435	0.0216698	0.0342371	0.0244761	0.0267943	9	0.0314549	0.020544	0.015747	0.0225819	7	0.0229554	0.0318498	0.041808	0.0322044	9	0.0311022	0.031992	0.0265101	0.0298681	9
Q5A_018630	Cell structure	Cell envelope	Other	Outer membrane protein assembly factor BamC	X			1.16926	1.32318	0.225595	0.404011	0.0036545	0.00531428	0.00578574	0.00491817	8	0.00425243	0.00433686	0.00614178	0.00491036	8	0.00635384	0.00541855	0.00547948	0.00575062	9	0.00509394	0.00696909	0.00742886	0.0064973	9
Q5A_009605	Cell structure	Cell envelope	Other	Penicillin-binding protein activator LpoB	X			1.81192	1.32327	0.857516	0.404107		0.00149196	0.00499975	0.00324586	5	0.00418552	0.00385922		0.00402237	6	0.00576585	0.0064386	0.00543921	0.00588122	9		0.00357988	0.00706548	0.00532268	5
Q5A_024795	Signal transduction	Regulatory functions	DNA interactions	Hydrogen peroxide-inducible genes activator	X			0.75479	1.32477	-0.405852	0.405747	0.00196918	0.00395541	0.00368396	0.00320285	9	0.00155068	0.00163079		0.00159073	6	0.00155384	0.00248198	0.00321661	0.00241748	9	0.0003206	0.00348863	0.00251286	0.00210736	7
Q5A_014450	Metabolism	Amino acid biosynthesis	Glutamate family	KHG/KDPG aldolase	X			0.882505	1.32536	-0.180323	0.406382	0.0126397	0.00786361	0.0106405	0.0103812	7	0.00910336	0.00835169	0.00648397	0.00797968	9	0.00853276	0.0109294	0.00802239	0.0091615	9	0.00875126	0.0132125	0.00976399	0.0105759	9
Q5A_005365	Metabolism	Energy metabolism	Electron transport	Thioredoxin	X			0.86926	1.32539	-0.202141	0.40642	0.0188731	0.0135549	0.0119922	0.0148067	9	0.0104827	0.0110177	0.00527887	0.00892639	8	0.0112474	0.0137697	0.0135955	0.0128709	9	0.00650222	0.0119709	0.0170198	0.011831	9
Q5A_012700	No classification	No classification	No classification	hypothetical protein	X			0.963672	1.32586	-0.0533853	0.406925	0.0231988	0.0192744	0.0217314	0.0214015	9	0.0218686	0.016777	0.0316333	0.0234263	9	0.022104	0.0185607	0.0212075	0.0206241	9	0.0364922	0.0280235	0.0286641	0.0310599	9
Q5A_022370	Genetic information processing	Protein synthesis	tRNA and rRNA base modification	Multifunctional CCA protein	X			0.901783	1.32594	-0.149148	0.40702		0.00251052	0.00098889	0.00174971	5	0.00107954	0.00102131		0.00105042	4	0.00127984	0.00142829	0.00202544	0.00157785	5		0.00226262	0.000522984	0.0013928	4
Q5A_012535	Metabolism	Energy metabolism	Fermentation	Alcohol dehydrogenase	X			1.51348	1.33081	0.597866	0.412304	0.202367	0.0871551	0.162697	0.15074	9	0.152097	0.14583	0.251395	0.183107	9	0.26397	0.29593	0.124522	0.228141	9	0.23633	0.253332	0.241381	0.243681	9
Q5A_024920	Metabolism	Energy metabolism	Other	Glycerol kinase	X	X		1.18513	1.33185	0.245051	0.413431	0.00470115	0.00529251	0.00490333	0.00496566	9	0.00543157	0.00572291	0.00254201	0.0045655	7	0.00536789	0.00638322	0.00590383	0.00588498	9	0.00612248	0.00663591	0.00548327	0.00608055	9
Q5A_018295	No classification	No classification	No classification	putative deferrochelatase/peroxidase YfeX	X			0.705694	1.33198	-0.502886	0.413578	0.0115464	0.00479181	0.00517317	0.00717046	7	0.00481867	0.00303464		0.00392665	4	0.00541057	0.00216752	0.00760236	0.00506015	9	0.00616834	0.00732679	0.00219559	0.00523024	9
Q5A_002320	Metabolism	Amino acid biosynthesis	Glutamate family	Ornithine carbamoyltransferase chain I	X			1.06571	1.33518	0.0918202	0.417031	0.00519845	0.00411236	0.00443839	0.00458307	6	0.00214012	0.00298671		0.00256342	6	0.00506577	0.00432712	0.00525983	0.00488424	9	0.00378951	0.00288594	0.0035924	0.00342261	8
Q5A_017300	Metabolism	Purines, pyrimidines, nucleosides, and nucleotides	2'-Deoxyribonucleotide metabolism	Ribonucleoside-diphosphate reductase 1 subunit beta	X			1.12772	1.33919	0.173414	0.421361	0.00505408	0.0065908	0.00661188	0.00608559	8	0.00409012	0.00452328	0.00183041	0.00348127	7	0.00718178	0.00544408	0.00796272	0.00686286	9	0.00519992	0.0030236	0.00576273	0.00466208	8
Q5A_000645	No classification	No classification	No classification	hypothetical protein	X			1.18921	1.34046	0.249998	0.422729	0.00553983	0.00439329	0.00351971	0.00448428	6	0.00544993	0.0035189	0.00603977	0.00500287	8	0.0040888	0.0062554	0.00565398	0.00533273	9	0.00595487	0.00691658	0.00724699	0.00670615	9
Q5A_006315	No classification	No classification	No classification	hypothetical protein	X			1.3507	1.34079	0.433709	0.423084		0.00238477	0.000787865	0.00158632	4	0.0020257	0.00173426	0.00386235	0.00254077	8	0.00143561	0.00294123	0.00205107	0.00214264	7	0.00473556	0.00300629	0.00247808	0.00340664	9
Q5A_009265	No classification	No classification	No classification	Glucans biosynthesis protein G	X			1.10167	1.3409	0.139695	0.423204	0.0223724	0.0212708	0.0187624	0.0208019	9	0.0208651	0.0186763	0.0342764	0.0246059	9	0.0201754	0.0286982	0.0198769	0.0229168	9	0.0348344	0.0338074	0.0303406	0.0329941	9
Q5A_006385	Metabolism	Purines, pyrimidines, nucleosides, and nucleotides	Other	Trifunctional nucleotide phosphoesterase protein YfkN	X	X		2.26898	1.34389	1.18204	0.426415	0.00244289	0.00143927	0.00278564	0.0022226	7	0.00516006	0.00257049		0.00386527	6	0.00865867	0.00364681	0.00282362	0.00504303	8	0.00712921	0.00398779	0.00446652	0.0051945	9
Q5A_003895	Metabolism	Amino acid biosynthesis	Aromatic amino acid family	Phospho-2-dehydro-3-deoxyheptonate aldolase, Tyr-sensitive	X	X		1.60672	1.35015	0.684115	0.433123	0.0631361	0.0664182	0.0563418	0.0619654	9	0.0116752	0.0119675	0.0139721	0.0125383	7	0.103175	0.0875862	0.107921	0.0995608	9	0.0123252	0.0166903	0.0217702	0.0169286	9
Q5A_007615	Metabolism	Energy metabolism	TCA cycle	Malate-quinone oxidoreductase	X			0.947602	1.35033	-0.0776475	0.433308	0.00261796	0.0023575	0.00258624	0.00252057	7	0.00169742	0.00236977	0.00702908	0.00369876	9	0.00227346	0.00258732	0.00230469	0.00238849	9	0.00857815	0.00387834	0.0025271	0.00499453	9
Q5A_014840	No classification	No classification	No classification	hypothetical protein	X			0.558351	1.35215	-0.840756	0.435257	0.0108376	0.00462204	0.0112952	0.00891827	7	0.0222111	0.0234061	0.0189365	0.0215179	8	0.00626032	0.00414074	0.00453751	0.00497952	9	0.0436635	0.0183087	0.0253142	0.0290954	9
Q5A_023865	Genetic information processing	DNA metabolism	DNA replication, recombination, and repair	DNA replication and repair protein RecF	X	X		0.587841	1.35436	-0.766502	0.437611	0.00913708	0.00479711	0.00490174	0.00627864	8	0.00522989	0.00308283		0.00415636	6	0.00329828	0.00362768	0.00414658	0.00369085	9	0.00368524	0.00660138	0.006601	0.0056292	9
Q5A_022675	No classification	No classification	No classification	Inner membrane protein YhcB	X			1.20784	1.35703	0.272428	0.44045	0.00544736	0.00447319	0.00458387	0.00483481	9	0.0030979	0.00450578	0.00288872	0.00349747	8	0.00565199	0.00486816	0.00699885	0.00583967	9	0.00510006	0.00530674	0.00383169	0.00474616	9
Q5A_024175	Metabolism	Energy metabolism	Biosynthesis and degradation of polysaccharides	Glycogen synthase	X		X	0.19154	1.35953	-2.38428	0.443111	0.0290174	0.00287728	0.00116626	0.0110203	7	0.00124824	0.00159989		0.00142407	6	0.00207843	0.00144153	0.00281251	0.00211083	9		0.00213925	0.00173288	0.00193606	6
Q5A_003645	Cellular processes	Cellular processes	Adaptations to atypical conditions	RNA polymerase sigma factor RpoS	X			0.901609	1.35982	-0.149426	0.443415	0.0113761	0.0123089	0.00872824	0.0108044	7	0.00325707	0.00531819	0.0093979	0.00599105	9	0.00672144	0.0112334	0.0112693	0.00974136	9	0.0119143	0.00837286	0.00415314	0.00814675	9
Q5A_013845	No classification	No classification	No classification	hypothetical protein	X		X	0.735867	1.36022	-0.442483	0.443837	0.00290833	0.00464199	0.00184584	0.00313205	4	0.00333691	0.00261313		0.00297502	6	0.00150217	0.00169106	0.00372109	0.00230477	7		0.00376496	0.00432839	0.00404667	4
Q5A_009250	No classification	No classification	No classification	hypothetical protein	X			0.970878	1.36227	-0.0426382	0.446013	0.00917855	0.00615384	0.00965218	0.00832819	7	0.011875	0.0101151		0.010995	6	0.00821274	0.0087099	0.00733433	0.00808565	9	0.016307	0.0134917	0.015136	0.0149782	9
Q5A_018360	Metabolism	Central intermediary metabolism	Other	NADP-dependent malic enzyme	X		X	1.22144	1.36297	0.288585	0.446751	0.0321186	0.02569	0.0422072	0.0333386	9	0.0333456	0.0293519	0.0360326	0.03291	9	0.0465355	0.0374825	0.0381454	0.0407211	9	0.0383507	0.0406478	0.0555674	0.0448553	9
Q5A_011305	No classification	No classification	No classification	Anhydro-N-acetylmuramic acid kinase	X			1.02601	1.3641	0.0370402	0.447945		0.00184222	0.00337021	0.00260621	6	0.00282627	0.00231296		0.00256962	6	0.00200983	0.0030349	0.00297725	0.00267399	9	0.00344399	0.004286	0.00278561	0.0035052	8
Q5A_018215	Genetic information processing	DNA metabolism	DNA replication, recombination, and repair	DNA ligase	X			0.784074	1.36628	-0.350938	0.450256	0.00329665	0.00614045	0.00632911	0.0052554	9	0.00454235	0.00667692	0.00417717	0.00513215	8	0.00326693	0.00379216	0.00530278	0.00412062	9	0.00785263	0.00680374	0.00637951	0.00701196	9
Q5A_002915	No classification	No classification	No classification	hypothetical protein	X		X	0.672522	1.36672	-0.572346	0.450718	0.00287298	0.00219773	0.00146718	0.0021793	7	0.00205385	0.00161346		0.00183366	6	0.000667367	0.00158712	0.00214239	0.00146563	8	0.00228074	0.00299206	0.00224548	0.0025061	9
Q5A_002820	Metabolism	Purines, pyrimidines, nucleosides, and nucleotides	Other	Thymidine phosphorylase	X			0.99349	1.3703	-0.00942219	0.454491	0.00749918	0.00726177	0.00498901	0.00658332	9	0.00373936	0.00806713	0.00862772	0.0068114	9	0.00880597	0.00575417	0.00506124	0.00654046	9	0.0126725	0.00896453	0.00636393	0.00933366	9
Q5A_005805	No classification	No classification	No classification	hypothetical protein	X			1.85649	1.37106	0.892578	0.455287	0.00738799	0.00839682	0.012982	0.00958895	7	0.0115165	0.0139953	0.0157922	0.013768	8	0.0157636	0.0250227	0.012619	0.0178018	9	0.00752439	0.015283	0.0338227	0.0188767	8
Q5A_012540	Cellular processes	Cellular processes	Adaptations to atypical conditions	Long-chain-aldehyde dehydrogenase	X	X		1.33089	1.37271	0.412394	0.457032	0.27635	0.270514	0.321857	0.289574	9	0.219569	0.319811	0.242022	0.260467	9	0.359082	0.454468	0.342625	0.385391	9	0.224397	0.424461	0.423783	0.357547	9
Q5A_023955	Metabolism	Energy metabolism	Pentose phosphate pathway	Ribulose-phosphate 3-epimerase	X			0.677727	1.37289	-0.561225	0.457218	0.0260918	0.00283659	0.00997839	0.0129689	5	0.0055918	0.00463806		0.00511493	5	0.011968	0.00881039	0.00558973	0.00878939	9		0.00287131	0.0111732	0.00702225	4
Q5A_019340	Metabolism	Biosynthesis of cofactors, prosthetic groups, and carriers	Pyridoxine	Pyridoxine 5'-phosphate synthase	X			0.939457	1.37296	-0.0901016	0.457294	0.00318663	0.00319613	0.00431551	0.00356609	6	0.00360373	0.00309304	0.00585468	0.00418382	8	0.00218152	0.00394977	0.00391927	0.00335019	7	0.00542314	0.00729181	0.00451776	0.00574424	9
Q5A_000100	No classification	No classification	No classification	hypothetical protein	X		X	0.923287	1.37387	-0.115149	0.458247	0.0427351	0.0145434	0.0273685	0.0282157	9	0.0237287	0.0223097	0.0183198	0.0214527	8	0.0234232	0.0284794	0.0262509	0.0260512	9	0.0365888	0.0252297	0.0266014	0.0294733	9
Q5A_016660	No classification	No classification	No classification	2-methylcitrate dehydratase	X			1.24179	1.37891	0.312417	0.463529	0.0359099	0.033634	0.04063	0.0367246	9	0.00360411	0.000621416		0.00211276	4	0.0654988	0.0372415	0.0340721	0.0456041	9	0.00208587	0.00461902	0.00203504	0.00291331	7
Q5A_022465	No classification	No classification	No classification	2,4-dienoyl-CoA reductase [NADPH]	X			1.36744	1.37949	0.451479	0.464134	0.00302922	0.00195997	0.00137898	0.00212272	7	0.00209236	0.00131765	0.00233735	0.00191579	9	0.0031251	0.00279046	0.00279254	0.0029027	8	0.00401505	0.00167702	0.00223635	0.00264281	9
Q5A_000180	No classification	No classification	No classification	hypothetical protein	X			0.565322	1.38081	-0.822855	0.465513	0.0149407	0.00656415	0.00274654	0.0080838	7	0.00795158	0.00457727	0.0054811	0.00600331	8	0.00368139	0.00467547	0.00535299	0.00456995	9	0.00693798	0.00856754	0.00936275	0.00828942	9
Q5A_024100	Metabolism	Biosynthesis of cofactors, prosthetic groups, and carriers	Other	Fe/S biogenesis protein NfuA	X			0.833987	1.38938	-0.261904	0.474439	0.0124336	0.00780508	0.00910187	0.00978019	8	0.00649916	0.00604582	0.0157913	0.00944544	8	0.00651117	0.00860042	0.00935805	0.00815655	9	0.0152698	0.0158436	0.00825643	0.0131233	9
Q5A_013975	No classification	No classification	No classification	Osmotically-inducible protein Y	X			1.35883	1.39169	0.442368	0.476837	0.046825	0.0320663	0.0589507	0.0459473	7	0.0561745	0.055712	0.0106959	0.0408608	8	0.0787651	0.0476828	0.0608563	0.0624348	9	0.0407909	0.0644621	0.0653437	0.0568656	9
Q5A_004830	Genetic information processing	Protein fate	Protein and peptide secretion and trafficking	Putative membrane protein mmpL11	X			1.47186	1.39412	0.557641	0.479352	0.00107708		0.00829511	0.00468609	4	0.0128622	0.00584861		0.00935543	6	0.0106239	0.0041398	0.00592814	0.00689728	8	0.0130811	0.0148544	0.0111922	0.0130426	7
Q5A_019195	Metabolism	Amino acid biosynthesis	Histidine family	Inositol-1-monophosphatase	X		X	1.27239	1.39458	0.347543	0.479834	0.00181336	0.00270195	0.00147814	0.00199782	8	0.00187535	0.00233468	0.00325321	0.00248774	8	0.00165127	0.00288244	0.0030923	0.002542	9	0.00347125	0.00356992	0.00336694	0.00346937	9
Q5A_014535	Genetic information processing	Protein synthesis	tRNA aminoacylation	Aspartate--tRNA ligase	X		X	1.13545	1.40189	0.18327	0.487377	0.0263632	0.0191968	0.0244224	0.0233275	9	0.0240169	0.0211005	0.0302259	0.0251144	9	0.0280906	0.0233388	0.0280324	0.0264873	9	0.0307089	0.0338815	0.0410327	0.0352077	9
Q5A_004280	Cell structure	Cell envelope	Biosynthesis and degradation of surface polysaccharides and lipopolysaccharides	Phosphoheptose isomerase	X		X	0.963967	1.40254	-0.0529446	0.488046	0.0398431	0.0662379	0.05245	0.0528437	8	0.0570026	0.0436041	0.0474009	0.0493358	9	0.0462343	0.0513971	0.0551873	0.0509395	9	0.0746008	0.0688272	0.064159	0.0691957	9
Q5A_010710	Signal transduction	Regulatory functions	DNA interactions	Pectin degradation repressor protein KdgR	X			1.03426	1.40519	0.0486019	0.490763	0.00715076	0.00902452	0.00829538	0.00815689	8	0.0109582	0.00839667	0.0043064	0.00788709	8	0.00702614	0.00912546	0.00915748	0.00843636	9	0.00630399	0.0144585	0.012486	0.0110828	9
Q5A_018345	Metabolism	Amino acid biosynthesis	Aspartate family	Homocysteine S-methyltransferase	X			0.762292	1.40653	-0.391583	0.492138		0.0069758	0.00472014	0.00584797	4	0.00199993	0.00169295		0.00184644	6	0.00541966	0.00336627	0.00458765	0.00445786	8		0.00327312	0.00192102	0.00259707	5
Q5A_017295	Metabolism	Purines, pyrimidines, nucleosides, and nucleotides	2'-Deoxyribonucleotide metabolism	Ribonucleoside-diphosphate reductase 1 subunit alpha	X		X	0.847883	1.4086	-0.238063	0.494264	0.0200932	0.0149294	0.0102394	0.0150873	9	0.00885287	0.00823691	0.00987123	0.008987	9	0.00979321	0.0126381	0.0159456	0.0127923	9	0.0145292	0.0133535	0.0100946	0.0126591	9
Q5A_008765	Genetic information processing	Protein synthesis	tRNA and rRNA base modification	Ribosomal RNA large subunit methyltransferase I	X			0.840529	1.41158	-0.250631	0.497314	0.00431155	0.00792855	0.00806697	0.00676902	9	0.00515067	0.00614157	0.00656104	0.00595109	9	0.00590536	0.00505949	0.00610381	0.00568956	9	0.00915133	0.0096902	0.00635987	0.00840046	9
Q5A_022340	No classification	No classification	No classification	hypothetical protein	X			1.26146	1.41226	0.33509	0.498004	0.0079834		0.00765879	0.00782109	5	0.00597781	0.0119227	0.0174799	0.0117935	7	0.00992471	0.0118485	0.00782472	0.00986596	7	0.0199556	0.0169516	0.013059	0.0166554	9
Q5A_001570	Metabolism	Energy metabolism	Amino acids and amines	Aspartate ammonia-lyase	X		X	0.836062	1.41758	-0.258318	0.50343	0.0242736	0.0210715	0.0225329	0.022626	9	0.0127302	0.0136944	0.00990071	0.0121085	9	0.0246529	0.0175861	0.0145111	0.0189167	9	0.0179242	0.0148524	0.0187176	0.0171647	9
Q5A_018315	Genetic information processing	Protein synthesis	Ribosomal proteins: synthesis and modification	Acetyltransferase YpeA	X		X	1.1442	1.41895	0.194345	0.504819	0.00290879	0.00259513	0.00369292	0.00306561	5	0.00355234	0.00232749		0.00293992	5	0.00225048	0.00329142	0.00498116	0.00350769	9		0.00475663	0.00358654	0.00417158	6
Q5A_013615	Metabolism	Amino acid biosynthesis	Serine family	D-lactate dehydrogenase	X		X	1.01884	1.41971	0.0269253	0.505599	0.0106099	0.00802205	0.00963649	0.0094228	7	0.00820278	0.00883782	0.00999272	0.00901111	8	0.0101721	0.010118	0.00851081	0.00960031	9	0.0117571	0.0134119	0.0132106	0.0127932	9
Q5A_025065	Cell structure	Cell envelope	Biosynthesis and degradation of surface polysaccharides and lipopolysaccharides	ADP-L-glycero-D-manno-heptose-6-epimerase	X		X	1.04345	1.42206	0.0613603	0.507983	0.0241114	0.0172053	0.0298315	0.0237161	9	0.0208159	0.0265137	0.0189607	0.0220968	9	0.0280399	0.0208747	0.0253249	0.0247465	9	0.0273213	0.0359634	0.0309841	0.0314229	9
Q5A_006165	Genetic information processing	Protein synthesis	tRNA aminoacylation	Glutamine--tRNA ligase	X		X	1.14757	1.43552	0.198576	0.521575	0.0154253	0.0126283	0.0150031	0.0143522	9	0.0131749	0.0125309	0.0194115	0.0150391	9	0.0190667	0.0152955	0.0150481	0.0164701	9	0.0202682	0.0221742	0.0223246	0.021589	9
Q5A_024895	Genetic information processing	Protein fate	Degradation of proteins, peptides, and glycopeptides	ATP-dependent protease ATPase subunit HslU	X		X	0.969752	1.43708	-0.0443127	0.523136	0.00552211	0.0179455	0.00715969	0.0102091	9	0.00852309	0.00847521	0.00995822	0.00898551	9	0.00928117	0.00960487	0.0108149	0.00990031	9	0.0148051	0.01258	0.0113535	0.0129129	9
Q5A_015950	No classification	No classification	No classification	hypothetical protein	X			0.902408	1.43794	-0.148149	0.524008	0.0157873	0.00286217	0.00366661	0.00743868	5	0.00744679	0.00577338	0.0132504	0.00882353	6	0.00489438	0.0112253	0.00401849	0.00671273	8	0.0153187	0.0148795	0.00786506	0.0126877	9
Q5A_024905	Genetic information processing	Transcription	Degradation of RNA	Regulator of ribonuclease activity A	X		X	0.763301	1.43808	-0.389677	0.524144	0.0218829	0.0152301	0.0259867	0.0210332	5	0.0272454	0.0245376	0.0265725	0.0261185	8	0.0201608	0.0166438	0.0113594	0.0160547	9	0.0413584	0.0343755	0.0369475	0.0375604	8
Q5A_022645	Metabolism	Energy metabolism	Amino acids and amines	Glutamate synthase [NADPH] small chain	X			0.991077	1.44828	-0.0129309	0.534345	0.00953026	0.0106152	0.00982632	0.0099906	9	0.00473464	0.00505027	0.00517609	0.004987	9	0.00874881	0.0111608	0.00979478	0.00990145	9	0.00277712	0.00800926	0.0108814	0.00722259	9
Q5A_008485	Metabolism	Purines, pyrimidines, nucleosides, and nucleotides	Nucleotide and nucleoside interconversions	Cytidylate kinase	X			1.17189	1.44838	0.228834	0.53444	0.00625433	0.0082261	0.00999363	0.00815802	8	0.00685319	0.00896928	0.0123349	0.00938579	9	0.0088762	0.0101747	0.00962999	0.00956029	9	0.0138497	0.0146631	0.0122697	0.0135942	9
Q5A_024855	Metabolism	Amino acid biosynthesis	Aspartate family	Bifunctional aspartokinase/homoserine dehydrogenase 2	X			0.285149	1.45514	-1.81021	0.541158	0.00403725	0.0191799	0.0125136	0.0119103	8	0.00578813	0.00284326	0.00338945	0.00400695	8	0.00312835	0.00417541	0.00288485	0.0033962	9	0.00502045	0.00594392	0.00652765	0.00583067	9
Q5A_016270	No classification	No classification	No classification	hypothetical protein	X	X	X	1.19896	1.45803	0.261786	0.544025	0.0102995	0.0110014	0.0130264	0.0114424	9	0.0100536	0.00931163	0.013133	0.0108327	9	0.0145092	0.0131342	0.0135136	0.013719	9	0.0159221	0.015622	0.0158393	0.0157945	9
Q5A_012800	No classification	No classification	No classification	Glutamate dehydrogenase	X		X	1.18374	1.46172	0.243358	0.54767	0.0144837	0.0140775	0.0166758	0.015079	9	0.00828615	0.00704382	0.00850817	0.00794605	9	0.0165036	0.0161182	0.0209272	0.0178497	9	0.0118791	0.0111769	0.0117888	0.0116149	9
Q5A_022850	Genetic information processing	Protein fate	Degradation of proteins, peptides, and glycopeptides	Metalloprotease PmbA	X	X	X	0.909782	1.46212	-0.136407	0.548062	0.0119901	0.0123178	0.0134259	0.0125779	9	0.0103758	0.0103821	0.0128443	0.0112007	9	0.0119611	0.0106189	0.0117495	0.0114432	9	0.0160632	0.0182763	0.014791	0.0163768	9
Q5A_021125	No classification	No classification	No classification	Poly(A) polymerase I	X			1.14877	1.4654	0.200087	0.551297	0.00719283	0.00476967	0.00775582	0.00657277	9	0.0112973	0.00473722	0.00791604	0.00798351	9	0.00676254	0.00846519	0.00742404	0.00755059	9	0.0131737	0.0101512	0.0117723	0.0116991	9
Q5A_014635	Metabolism	Energy metabolism	Sugars	Putative oxidoreductase YceM	X	X		0.759965	1.47005	-0.395995	0.555864	0.00404928	0.0046992	0.00385627	0.00420158	9	0.00301151	0.00247595		0.00274373	6	0.00339698	0.00355251	0.00262968	0.00319306	9	0.00295956	0.00294501	0.00619567	0.00403341	9
Q5A_020780	Metabolism	Amino acid biosynthesis	Serine family	Hydroxypyruvate reductase	X			1.06283	1.47117	0.0879149	0.556964	0.00820012	0.00245406	0.00677499	0.00580972	6	0.00488513	0.005501		0.00519307	6	0.00457405	0.00644625	0.00750399	0.00617476	9	0.00643648	0.00825271	0.00823046	0.00763988	9
Q5A_008255	No classification	No classification	No classification	putative lipoprotein YbjP	X	X	X	1.61253	1.4722	0.689327	0.557977	0.00561923	0.00461955	0.00368376	0.00464085	6	0.00599093	0.00616783		0.00607938	6	0.00843829	0.00742671	0.00658553	0.00748351	9	0.00795953	0.00914244	0.00974829	0.00895008	9
Q5A_022680	Genetic information processing	Protein fate	Protein folding and stabilization	Periplasmic pH-dependent serine endoprotease DegQ	X		X	1.06026	1.47491	0.0844173	0.560631	0.003587	0.00670314	0.00397051	0.00475355	9	0.00462907	0.00476986	0.00552598	0.00497497	9	0.00688133	0.00399866	0.00424001	0.00504	9	0.00868683	0.00564575	0.00768038	0.00733766	9
Q5A_025390	Metabolism	Energy metabolism	Sugars	Ribokinase	X			0.885171	1.47694	-0.175973	0.562613	0.00513916		0.00418264	0.0046609	4	0.00441573	0.00425341		0.00433457	6	0.0052806	0.00348958	0.0036069	0.00412569	9	0.00676756	0.00728994	0.00514823	0.00640191	9
Q5A_020140	Metabolism	Biosynthesis of cofactors, prosthetic groups, and carriers	Other	Protease 3	X			0.493206	1.47763	-1.01974	0.563289	0.0148898	0.0109648	0.00587842	0.0105777	9	0.00548875	0.00436432	0.00702293	0.00562533	9	0.00479113	0.0048537	0.00600613	0.00521699	9	0.00964856	0.00895371	0.00633427	0.00831218	9
Q5A_003330	Cell structure	Cell envelope	Biosynthesis and degradation of surface polysaccharides and lipopolysaccharides	UDP-3-O-[3-hydroxymyristoyl] N-acetylglucosamine deacetylase	X			0.703773	1.48564	-0.506818	0.571087		0.00273846	0.00180448	0.00227147	6	0.00202473	0.00142135	0.00249982	0.00198196	7	0.000787034	0.00154996	0.0024588	0.0015986	7	0.00230149	0.00383688	0.0026951	0.00294449	7
Q5A_022620	No classification	No classification	No classification	Enhancing lycopene biosynthesis protein 2	X		X	0.990673	1.48613	-0.013519	0.57156	0.00674649	0.00670654	0.00615491	0.00653598	8	0.00631401	0.00672809	0.00757491	0.00687234	9	0.00678045	0.00549199	0.00715262	0.00647502	9	0.0134205	0.00947301	0.00774599	0.0102132	9
Q5A_020835	Metabolism	Energy metabolism	Pentose phosphate pathway	Ribose-5-phosphate isomerase A	X		X	1.18951	1.48766	0.25037	0.573041	0.0143534	0.00937654	0.0144951	0.0127417	7	0.0144084	0.0141445	0.0104786	0.0130105	8	0.0110538	0.0158489	0.0185665	0.0151564	9	0.019258	0.0217059	0.0171014	0.0193551	9
Q5A_003565	Metabolism	Central intermediary metabolism	Sulfur metabolism	Sulfite reductase [NADPH] flavoprotein alpha-component	X			0.933936	1.48822	-0.0986038	0.573591	0.0097927	0.0112444	0.0120801	0.0110391	9	0.00688831	0.00474005	0.00491858	0.00551565	7	0.0141316	0.00788945	0.00890827	0.0103098	9	0.00411145	0.00765086	0.0128632	0.00820851	9
Q5A_003010	Genetic information processing	Protein synthesis	tRNA aminoacylation	Isoleucine--tRNA ligase	X			0.844274	1.49166	-0.244217	0.576919	0.0354737	0.0238051	0.0278768	0.0290519	9	0.0197452	0.019098	0.0343354	0.0243929	9	0.0262938	0.0263531	0.0209362	0.0245277	9	0.0457998	0.0343693	0.0289885	0.0363859	9
Q5A_022690	Cell structure	Cell envelope	Biosynthesis and degradation of murein sacculus and peptidoglycan	UDP-N-acetylglucosamine 1-carboxyvinyltransferase	X		X	1.08679	1.50168	0.12008	0.586575	0.00363618	0.0126705	0.0138867	0.0100645	9	0.00390992	0.00457132	0.00566232	0.00471452	7	0.0137091	0.0107532	0.00835171	0.010938	9	0.00729962	0.00654427	0.00739516	0.00707968	9
Q5A_003620	Metabolism	Biosynthesis of cofactors, prosthetic groups, and carriers	Other	2-C-methyl-D-erythritol 2,4-cyclodiphosphate synthase	X			0.661702	1.50336	-0.595746	0.58819	0.00892363	0.0108722	0.00483791	0.00821123	8	0.00436797	0.00350156		0.00393476	5	0.00316268	0.00616576	0.00697173	0.00543339	9	0.00489653	0.00612402	0.00672554	0.00591536	9
Q5A_021145	Metabolism	Biosynthesis of cofactors, prosthetic groups, and carriers	Pantothenate and coenzyme A	3-methyl-2-oxobutanoate hydroxymethyltransferase	X		X	0.799175	1.5039	-0.323417	0.588706	0.00945057	0.00658335	0.00538553	0.00713982	9	0.00621113	0.00732842	0.00790844	0.00714933	8	0.00585869	0.00493253	0.00632666	0.00570596	9	0.00865338	0.0149017	0.00870055	0.0107519	9
Q5A_007800	No classification	No classification	No classification	hypothetical protein	X			1.12716	1.50465	0.172695	0.589431	0.00757108	0.00619037	0.00749941	0.00708695	9	0.00764939	0.00842234	0.00728546	0.00778573	9	0.00619498	0.00855687	0.00921258	0.00798814	9	0.0210762	0.00795241	0.00611586	0.0117148	9
Q5A_004855	Metabolism	Biosynthesis of cofactors, prosthetic groups, and carriers	Riboflavin, FMN, and FAD	Riboflavin biosynthesis protein RibD	X		X	0.894433	1.50843	-0.160955	0.593049	0.00193118	0.00149971	0.0064505	0.00329379	7	0.00173831	0.00154475		0.00164153	6	0.00244065	0.00378513	0.00261245	0.00294608	8	0.00312732	0.00210324	0.00219785	0.00247614	9
Q5A_014025	No classification	No classification	No classification	hypothetical protein	X			0.991499	1.51139	-0.012317	0.595872	0.00300247	0.00172111	0.00204314	0.00225557	7	0.00196163	0.00327969	0.00534824	0.00352985	8	0.00233451	0.00239955	0.00197514	0.0022364	9	0.00581175	0.00520797	0.0049852	0.00533497	9
Q5A_019430	Genetic information processing	Protein fate	Protein folding and stabilization	Protein GrpE	X			1.20017	1.51163	0.263234	0.596104	0.0129878	0.0206716	0.0223747	0.018678	7	0.0167005	0.01128		0.0139903	6	0.0245289	0.0251163	0.017605	0.0224167	9	0.0174858	0.0146014	0.031357	0.0211481	9
Q5A_023415	Metabolism	Amino acid biosynthesis	Glutamate family	KHG/KDPG aldolase	X	X	X	1.25938	1.51201	0.332716	0.596468	0.0030163	0.00275425	0.00306923	0.00294659	5	0.00396505	0.00293807		0.00345156	5	0.0041622	0.00339897	0.00357149	0.00371089	5	0.00435652		0.00608106	0.00521879	4
Q5A_010010	Cell structure	Cell envelope	Biosynthesis and degradation of surface polysaccharides and lipopolysaccharides	2-dehydro-3-deoxyphosphooctonate aldolase	X			0.825848	1.5138	-0.276052	0.598178	0.0278768	0.0143489	0.0174998	0.0199085	9	0.0124826	0.0175356	0.0256653	0.0185612	9	0.0154713	0.0161189	0.017734	0.0164414	9	0.036057	0.0279826	0.0202545	0.028098	9
Q5A_003210	Metabolism	Amino acid biosynthesis	Pyruvate family	3-isopropylmalate dehydratase large subunit 1	X	X	X	1.51974	1.51475	0.603826	0.599075	0.0126309	0.0136433	0.015781	0.0140184	9	0.0112848	0.0106291	0.0127998	0.0115712	9	0.0222789	0.0223506	0.0192834	0.0213043	9	0.0169804	0.0143868	0.0212151	0.0175275	9
Q5A_005320	No classification	No classification	No classification	Mannosylglucosyl-3-phosphoglycerate phosphatase	X			1.06193	1.51838	0.0866902	0.602528	0.00770402	0.00285282	0.00737082	0.00597589	8	0.00754851	0.0054631	0.0107241	0.00791189	9	0.00574497	0.00760203	0.00569094	0.00634598	9	0.0150906	0.00966915	0.0112799	0.0120132	9
Q5A_010145	Genetic information processing	Protein synthesis	tRNA and rRNA base modification	tRNA-specific 2-thiouridylase MnmA	X			1.05021	1.51931	0.0706747	0.603416	0.00195532	0.00334041	0.00528282	0.00352618	7	0.0060302	0.00257096		0.00430058	6	0.00268832	0.0020378	0.00638355	0.00370322	8	0.00568449	0.007912	0.00600526	0.00653391	8
Q5A_015575	No classification	No classification	No classification	hypothetical protein	X			0.583023	1.51976	-0.778376	0.603845	0.00211984	0.00661629	0.0025054	0.00374718	5	0.00156363	0.00144334		0.00150349	5	0.00127523	0.00252044	0.00275841	0.00218469	9	0.00310003	0.00149931	0.0022555	0.00228495	7
Q5A_014350	Metabolism	Fatty acid and phospholipid metabolism	Biosynthesis	Fatty acid metabolism regulator protein	X			0.153044	1.52252	-2.70798	0.606457	0.0660419	0.00575289	0.00197977	0.0245915	7	0.00268068	0.00254887		0.00261477	6	0.00242029	0.00433696	0.00453353	0.0037636	9	0.000823087	0.00183401	0.00928601	0.00398103	7
Q5A_011640	Cellular processes	Cellular processes	Toxin production and resistance	Beta-lactamase	X			1.09939	1.52924	0.136709	0.612812	0.00272441	0.0015115	0.00160464	0.00194685	6	0.00155962	0.00182308	0.00224955	0.00187742	7	0.00221511	0.00159065	0.00261531	0.00214036	9	0.00223101	0.00344287	0.00293918	0.00287102	9
Q5A_003595	Metabolism	Central intermediary metabolism	Sulfur metabolism	Sulfate adenylyltransferase subunit 1	X			1.48281	1.53036	0.568335	0.61387	0.00530133	0.00667313	0.0148466	0.00894037	8	0.00587541	0.00542095	0.0099621	0.00708615	8	0.0142743	0.0111342	0.0143621	0.0132569	9	0.0156247	0.0091579	0.00775045	0.0108444	9
Q5A_006250	Metabolism	Fatty acid and phospholipid metabolism	Biosynthesis	3-oxoacyl-[acyl-carrier-protein] synthase 3	X			0.672562	1.53128	-0.57226	0.614736	0.00273878	0.00526951	0.00148382	0.00316403	6	0.00206256	0.00135204		0.0017073	6	0.00208696	0.00163857	0.00265849	0.00212801	8	0.00295555	0.00315861	0.00172889	0.00261435	8
Q5A_022765	Signal transduction	Signal transduction	PTS	Nitrogen regulatory protein	X		X	1.02486	1.53155	0.0354333	0.614992		0.00517651	0.00177958	0.00347805	4	0.00133508	0.0010367		0.00118589	6	0.00638133	0.00239343	0.00191882	0.00356453	5		0.00195503	0.00167748	0.00181625	5
Q5A_014895	Metabolism	Energy metabolism	Amino acids and amines	N-succinylglutamate 5-semialdehyde dehydrogenase	X	X		1.4006	1.5332	0.486041	0.616545	0.0119696	0.0108718	0.0123713	0.0117376	9	0.0106345	0.00741166	0.00407711	0.00737442	9	0.0184172	0.0161586	0.014743	0.0164396	9	0.00752527	0.0092765	0.0171176	0.0113065	9
Q5A_011015	No classification	No classification	No classification	hypothetical protein	X			0.788414	1.53551	-0.342974	0.618715	0.0095031	0.0116115	0.0149921	0.0120356	8	0.00921417	0.00875068	0.0116662	0.00987701	7	0.00759901	0.0158206	0.00504736	0.009489	8	0.0277018	0.0106514	0.00714545	0.0151662	9
Q5A_021150	Metabolism	Biosynthesis of cofactors, prosthetic groups, and carriers	Pantothenate and coenzyme A	Pantothenate synthetase	X			0.814501	1.54355	-0.296012	0.626251	0.0082049	0.0101905	0.0158858	0.011427	8	0.0099004	0.0103064	0.0114651	0.0105573	9	0.00802696	0.00812702	0.011768	0.00930734	9	0.023474	0.0141895	0.0112236	0.0162957	9
Q5A_017650	Metabolism	Amino acid biosynthesis	Serine family	Erythronate-4-phosphate dehydrogenase	X			0.875129	1.54427	-0.192432	0.626929	0.00702214	0.00867353	0.00844951	0.0080484	9	0.00513513	0.00563701	0.00695815	0.0059101	7	0.00588222	0.00785258	0.00739535	0.00704338	9	0.00682388	0.0085032	0.0120533	0.00912681	9
Q5A_021055	Metabolism	Central intermediary metabolism	Other	S-adenosylmethionine synthase	X		X	1.02142	1.54523	0.0305712	0.627818	0.0479306	0.0306585	0.0465427	0.0417106	9	0.0230331	0.0158937	0.0178706	0.0189324	9	0.0471252	0.036374	0.0443125	0.0426039	9	0.0309746	0.0289056	0.0278846	0.0292549	9
Q5A_025110	Metabolism	Biosynthesis of cofactors, prosthetic groups, and carriers	Glutathione and analogs	Lipopolysaccharide core biosynthesis protein RfaG	X		X	0.880395	1.55261	-0.183777	0.634697	0.00151636	0.00214421	0.00269195	0.00211751	6	0.00135261	0.00212097	0.00152662	0.00166673	6	0.00203727	0.00205824	0.00149722	0.00186424	8	0.00238343	0.00301659	0.00236335	0.00258779	9
Q5A_009375	Metabolism	Energy metabolism	Amino acids and amines	N-methyl-L-tryptophan oxidase	X		X	0.671806	1.55357	-0.573883	0.635586	0.00886894	0.00324835	0.00392464	0.00534731	6	0.0047949	0.0038325		0.0043137	4	0.0053363	0.00291395	0.00252683	0.00359236	9	0.00806415	0.00556908	0.00647166	0.00670163	9
Q5A_012675	No classification	No classification	No classification	tRNA(Glu)-specific nuclease WapA	X	X		0.746365	1.56309	-0.422047	0.644399	0.0102443	0.0120581	0.0112631	0.0111885	9	0.0146098	0.0155067	0.0109949	0.0137038	9	0.00749863	0.00914412	0.00840937	0.00835071	9	0.0151814	0.0307359	0.0183433	0.0214202	9
Q5A_016420	Metabolism	Amino acid biosynthesis	Aspartate family	2-hydroxypropyl-CoM lyase	X		X	1.4727	1.56323	0.558462	0.644527	0.00775365	0.0107674	0.0146477	0.0110562	8	0.00984753	0.00635086	0.0119421	0.00938016	9	0.0126379	0.0157722	0.0204374	0.0162825	9	0.0139127	0.0156072	0.01447	0.0146633	9
Q5A_021760	No classification	No classification	No classification	hypothetical protein	X		X	1.15952	1.56457	0.213525	0.645769	0.014452	0.015835	0.018128	0.0161383	9	0.0149746	0.0132037	0.0220332	0.0167372	9	0.0187904	0.0207334	0.0166141	0.0187126	9	0.0307468	0.0231782	0.0246344	0.0261865	9
Q5A_008665	Metabolism	Transport and binding proteins	Other	ABC transporter ATP-binding protein uup	X			0.657902	1.56531	-0.604055	0.646451	0.00721987	0.00823631	0.00626866	0.00724162	7	0.00633836	0.00121333	0.00107031	0.002874	6	0.00732617	0.0033407	0.00362594	0.00476427	7	0.00229406	0.00202767	0.00917439	0.00449871	7
Q5A_006785	No classification	No classification	No classification	hypothetical protein	X		X	1.05038	1.57903	0.0709094	0.659038	0.0038323	0.00546014	0.00188108	0.00372451	9	0.00448466	0.00339735		0.00394101	6	0.00166203	0.00677525	0.00329914	0.00391214	9		0.00592156	0.00652437	0.00622297	6
Q5A_009615	Metabolism	Energy metabolism	Biosynthesis and degradation of polysaccharides	Beta-hexosaminidase	X			0.893453	1.58535	-0.162536	0.664799	0.0130298	0.00825208	0.00530672	0.00886288	9	0.0082322	0.00558912	0.0024178	0.00541304	8	0.00725411	0.0105507	0.00595094	0.00791857	9	0.00934442	0.00740203	0.00899819	0.00858155	9
Q5A_023830	No classification	No classification	No classification	Phosphoribulokinase, plasmid	X		X	1.10186	1.58869	0.139938	0.667838	0.00962433	0.00653054	0.0076525	0.00793579	7	0.00940353	0.00856497	0.00464329	0.00753726	9	0.00973793	0.00836817	0.00812623	0.00874411	9	0.0121509	0.0123864	0.0113858	0.0119744	9
Q5A_003705	Metabolism	Energy metabolism	Glycolysis/gluconeogenesis	Carbon storage regulator	X		X	0.999211	1.59193	-0.0011383	0.670779	0.01991	0.0311523	0.0224426	0.0245016	6	0.0272154	0.0135894	0.0340535	0.0249527	5	0.0222519	0.0266479	0.0245471	0.0244823	7	0.0381614	0.0438352	0.0371726	0.039723	8
Q5A_000280	Metabolism	Energy metabolism	Sugars	Xylulose kinase	X			1.00518	1.592	0.00745403	0.670838	0.00216259	0.00171247	0.00139002	0.00175503	6	0.00178808	0.00135772		0.0015729	6	0.00155012	0.00157792	0.00216431	0.00176412	7	0.00152545	0.00260079	0.0033859	0.00250404	7
Q5A_018925	Metabolism	Biosynthesis of cofactors, prosthetic groups, and carriers	Thiamine	Hydroxyethylthiazole kinase	X			1.01591	1.59259	0.0227739	0.671371	0.00464865	0.00215308	0.00204905	0.00295026	7	0.0021216	0.00197902	0.00366276	0.0025878	7	0.00237708	0.00284093	0.00377359	0.0029972	7	0.00511265	0.00414101	0.00311019	0.00412128	9
Q5A_004255	Metabolism	Amino acid biosynthesis	Aspartate family	Methylthioribose-1-phosphate isomerase	X			1.00508	1.60148	0.00731476	0.679406	0.00450419	0.00487846	0.002949	0.00411055	9	0.00213359	0.00339418		0.00276388	5	0.00433942	0.00356391	0.004491	0.00413144	7	0.00524575	0.00503538	0.00299777	0.0044263	8
Q5A_021795	No classification	No classification	No classification	hypothetical protein	X	X	X	1.40508	1.60394	0.490656	0.681617	0.00777354	0.00574707	0.00703996	0.00685352	9	0.00626093	0.00533474	0.0064422	0.00601262	9	0.00797108	0.0100041	0.0109141	0.00962977	9	0.00818924	0.00886034	0.011882	0.00964386	9
Q5A_007265	Metabolism	Transport and binding proteins	Anions	hypothetical protein	X		X	1.33996	1.60427	0.422195	0.68192	0.00735232	0.00454021	0.00293002	0.00494085	7	0.00485746	0.00581282	0.007098	0.00592276	9	0.00596722	0.00627137	0.0076231	0.00662057	9	0.00967401	0.011322	0.00750913	0.00950172	9
Q5A_021270	Metabolism	Energy metabolism	Other	Fumarate hydratase class I, aerobic	X		X	1.39684	1.61218	0.482164	0.689014	0.00776829	0.00872194	0.0133277	0.00993931	9	0.00565063	0.0073285	0.0059925	0.00632388	9	0.0155907	0.0113314	0.0147287	0.0138836	9	0.0109956	0.00939736	0.0101928	0.0101952	9
Q5A_020775	Metabolism	Energy metabolism	Amino acids and amines	Aminomethyltransferase	X	X		1.36489	1.61312	0.448785	0.689856	0.00529913	0.00446813	0.00584984	0.0052057	7	0.00525403	0.00771896	0.00349132	0.0054881	7	0.00671709	0.00776398	0.00683457	0.00710521	8	0.00858988	0.0105393	0.00742975	0.00885298	9
Q5A_022225	Cellular processes	Cellular processes	Detoxification	Cell division protein FtsP	X			1.33761	1.6138	0.41966	0.690466	0.00180693	0.00191573	0.0033727	0.00236512	6	0.00248663	0.00275282		0.00261973	5	0.00342827	0.00256778	0.0034948	0.00316362	9	0.00475522	0.00472107	0.0032069	0.00422773	8
Q5A_009780	No classification	No classification	No classification	hypothetical protein	X		X	1.11702	1.61885	0.159649	0.694966	0.00615679	0.00387722	0.00466098	0.00489833	9	0.00524927	0.00381529	0.00428419	0.00444958	7	0.00648701	0.00531107	0.00461646	0.00547151	9	0.0063699	0.00747599	0.00776366	0.00720318	9
Q5A_015755	Metabolism	Energy metabolism	Amino acids and amines	N-substituted formamide deformylase	X		X	0.559365	1.62229	-0.838139	0.698032	0.00853818	0.00413774	0.00557511	0.00608368	6	0.00385838	0.00422614	0.0044027	0.00416241	8	0.0021235	0.00388626	0.00419923	0.00340299	9	0.0070798	0.00479399	0.00838411	0.00675263	9
Q5A_000085	Metabolism	Amino acid biosynthesis	Serine family	Glyoxylate/hydroxypyruvate reductase B	X		X	0.971552	1.62504	-0.0416368	0.700474	0.0278611	0.0131804	0.0175527	0.0195314	8	0.00683937	0.00735919	0.00707449	0.00709102	8	0.0245648	0.0137698	0.0185928	0.0189758	9	0.00783989	0.00884015	0.0178895	0.0115232	9
Q5A_010730	Metabolism	Energy metabolism	Sugars	4-deoxy-L-threo-5-hexosulose-uronate ketol-isomerase	X		X	0.845436	1.63688	-0.242232	0.710948	0.00254222	0.00109727	0.00223672	0.00195873	6	0.0037848	0.00323057		0.00350768	6	0.00207968	0.000872526	0.00201575	0.00165599	5	0.00514106	0.0066915	0.00539239	0.00574165	9
Q5A_013945	Metabolism	Amino acid biosynthesis	Aromatic amino acid family	Anthranilate synthase component 1	X		X	1.19097	1.63736	0.252137	0.711367	0.0324085	0.0180079	0.0572433	0.0358865	9	0.0289001	0.0224453	0.0223102	0.0245519	9	0.0546897	0.0357631	0.0377666	0.0427398	9	0.0389517	0.034949	0.0466997	0.0402002	9
Q5A_005005	No classification	No classification	No classification	7-cyano-7-deazaguanine synthase	X			1.41207	1.63763	0.49781	0.711612	0.00373903	0.00375117	0.00623214	0.00457411	8	0.00179052	0.00346636		0.00262844	6	0.0065522	0.00562275	0.00720193	0.00645896	9	0.00364939	0.00447033	0.00479354	0.00430442	8
Q5A_021040	No classification	No classification	No classification	Agmatinase	X		X	0.75246	1.63802	-0.410312	0.711951	0.0074902	0.00522517	0.00608558	0.00626698	6	0.00742928	0.00371684		0.00557306	6	0.0023955	0.00573547	0.00601599	0.00471566	9	0.00811133	0.0112471	0.00802791	0.00912877	7
Q5A_003215	Metabolism	Amino acid biosynthesis	Pyruvate family	3-isopropylmalate dehydrogenase	X		X	1.1164	1.63867	0.158855	0.712523	0.020035	0.0232914	0.0271523	0.0234929	8	0.0158659	0.015724	0.0222934	0.0179611	9	0.028271	0.0263243	0.0240872	0.0262275	9	0.0323813	0.0308377	0.0250778	0.0294323	9
Q5A_011230	Metabolism	Central intermediary metabolism	Amino sugars	Lactoylglutathione lyase	X			0.950234	1.63901	-0.073646	0.712824	0.0140289	0.00583534	0.00526501	0.0083764	6	0.00517942	0.0065117	0.00571782	0.00580298	9	0.0140866	0.00644568	0.00334634	0.00795954	6	0.0148638	0.00926463	0.00440501	0.00951113	7
Q5A_003910	Genetic information processing	Protein synthesis	Translation factors	Ribosome-associated inhibitor A	X			1.39596	1.65108	0.481256	0.723408	0.00633685	0.00511442	0.00260898	0.00468675	8	0.00353068	0.00605498	0.0102198	0.00660181	8	0.00685657	0.00583875	0.00693219	0.0065425	9	0.0144279	0.011644	0.00662846	0.0109001	9
Q5A_001880	Cell structure	Cell envelope	Biosynthesis and degradation of murein sacculus and peptidoglycan	UDP-N-acetylmuramate--L-alanyl-gamma-D-glutamyl-meso-2,6-diaminoheptandioate ligase	X		X	0.634446	1.65556	-0.65643	0.727315	0.0124007	0.00683341	0.00743211	0.00888872	9	0.00367418	0.00328866		0.00348142	6	0.00386788	0.00746894	0.00558144	0.00563942	9	0.00531401	0.0064405	0.00553655	0.00576369	7
Q5A_010985	No classification	No classification	No classification	hypothetical protein	X		X	1.03265	1.66754	0.0463462	0.737719	0.0183225	0.0148018	0.013644	0.0155894	7	0.0131428	0.0106787	0.0216386	0.0151534	9	0.0110348	0.0260608	0.0111995	0.0160983	9	0.0249807	0.0267701	0.0240556	0.0252688	9
Q5A_023235	No classification	No classification	No classification	hypothetical protein	X		X	1.59584	1.68389	0.674318	0.751802	0.00157504	0.000828768	0.00299378	0.0017992	5	0.00333399	0.00220255	0.0047059	0.00341415	8	0.00304789	0.00249487	0.00307094	0.00287123	9	0.00506531	0.006704	0.00547788	0.00574906	9
Q5A_003640	No classification	No classification	No classification	Murein hydrolase activator NlpD	X			1.26654	1.68634	0.340892	0.753895	0.00400175	0.00339668	0.00262913	0.00334252	7	0.00150794	0.00267126		0.0020896	6	0.00287645	0.00403252	0.00579132	0.00423343	8	0.00352211	0.00449675	0.00255244	0.00352377	9
Q5A_002605	No classification	No classification	No classification	NAD/NADP-dependent betaine aldehyde dehydrogenase	X			0.491944	1.68692	-1.02343	0.754394	0.0169539	0.0115402	0.00976457	0.0127529	7	0.00652472	0.00373459	0.00741135	0.00589022	8	0.0104487	0.00301284	0.00535957	0.00627371	9	0.0116334	0.0119668	0.00620885	0.00993635	9
Q5A_003900	Metabolism	Amino acid biosynthesis	Aromatic amino acid family	T-protein	X		X	1.02461	1.69107	0.0350793	0.757937	0.00682598	0.00671342	0.00411979	0.00588639	9	0.00289156	0.00296492	0.00212313	0.00265987	9	0.00444006	0.00542367	0.00823009	0.00603128	9	0.00413633	0.00498267	0.00437508	0.00449803	9
Q5A_017555	Metabolism	Biosynthesis of cofactors, prosthetic groups, and carriers	Other	putative Nudix hydrolase YfcD	X	X	X	0.575663	1.69646	-0.796704	0.76253	0.0183893	0.00896917	0.00921483	0.0121911	7	0.00886492	0.00734833	0.00887945	0.00836424	8	0.006458	0.00647539	0.00812053	0.00701797	9	0.0173031	0.0130881	0.0121776	0.0141896	9
Q5A_001915	Metabolism	Biosynthesis of cofactors, prosthetic groups, and carriers	Menaquinone and ubiquinone	Octaprenyl-diphosphate synthase	X			0.790733	1.70177	-0.338737	0.767036		0.00408219	0.00125281	0.0026675	6	0.0013139	0.00112095	0.00148877	0.00130787	8	0.00125359	0.00219445	0.00287981	0.00210928	9	0.00305969	0.00249795	0.00111945	0.00222569	9
Q5A_007395	Metabolism	Amino acid biosynthesis	Aromatic amino acid family	Anthranilate phosphoribosyltransferase	X			1.01468	1.71967	0.0210189	0.782133	0.00350487	0.00333984	0.00237418	0.00307296	6	0.00172629	0.00328392		0.00250511	5	0.00319339	0.00232049	0.00384031	0.00311806	8	0.00639161	0.00336212	0.00317016	0.00430796	7
Q5A_018595	No classification	No classification	No classification	hypothetical protein	X			1.17323	1.72516	0.230483	0.786733	0.00352889	0.00483594	0.00190486	0.00342323	8	0.0016573	0.00162073		0.00163902	5	0.00330879	0.00441521	0.00432469	0.00401623	9	0.00251095	0.00134227	0.00462949	0.00282757	7
Q5A_025320	Genetic information processing	DNA metabolism	DNA replication, recombination, and repair	DNA polymerase I	X		X	1.0316	1.72623	0.0448862	0.787627	0.00277367	0.00554352	0.00469319	0.00433679	8	0.00499266	0.0049857	0.00236451	0.00411429	8	0.00442217	0.0050246	0.00397476	0.00447384	9	0.00715324	0.00811039	0.00604303	0.00710222	9
Q5A_022755	Genetic information processing	Transcription	Transcription factors	RNA polymerase sigma-54 factor	X			0.853347	1.7549	-0.228796	0.811391	0.00173604	0.000952008	0.000820024	0.00116936	4	0.00157434	0.0014304		0.00150237	5	0.000319187	0.00122507	0.00144935	0.000997867	5	0.00478712	0.00221752	0.000904911	0.00263651	9
Q5A_020810	Genetic information processing	Protein fate	Protein modification and repair	Xaa-Pro aminopeptidase	X		X	1.26491	1.75843	0.339039	0.81429	0.00537596	0.00405301	0.00610219	0.00517705	9	0.00505421	0.00497119	0.00519784	0.00507441	9	0.00575719	0.00813877	0.00574962	0.00654853	9	0.0114228	0.00718925	0.00815699	0.00892302	9
Q5A_013365	Metabolism	Central intermediary metabolism	Other	Alpha-ketoglutaric semialdehyde dehydrogenase	X			0.612408	1.76958	-0.707434	0.823411	0.0146416	0.00656585	0.00591711	0.00904151	9	0.0117951	0.0127278	0.00167515	0.00873268	8	0.00538661	0.00608971	0.00513497	0.00553709	9	0.0265149	0.00364996	0.0161948	0.0154532	9
Q5A_005785	No classification	No classification	No classification	hypothetical protein	X		X	1.53439	1.77548	0.617666	0.828208	0.00507283	0.00237096	0.00952765	0.00565715	8	0.00628259	0.00513704	0.00656934	0.00599632	9	0.00898929	0.00958953	0.007462	0.00868027	9	0.00958811	0.0133644	0.00898649	0.0106463	9
Q5A_010460	Metabolism	Energy metabolism	Amino acids and amines	Imidazolonepropionase	X		X	0.980229	1.78402	-0.0288086	0.835128	0.00236275	0.00257002	0.00189782	0.00227686	6	0.00200171	0.00184708		0.00192439	5	0.00276317	0.00225578	0.00167659	0.00223185	9	0.00330537	0.00385211	0.00314196	0.00343315	8
Q5A_013890	Signal transduction	Regulatory functions	DNA interactions	HTH-type transcriptional regulator CysB	X			0.550865	1.80254	-0.860229	0.850033	0.0261423	0.0117631	0.00588598	0.0145971	8	0.0089207	0.00725382	0.0101879	0.00878748	9	0.0058969	0.00665994	0.0115663	0.00804103	9	0.0193134	0.0195445	0.00866153	0.0158398	9
Q5A_020770	Metabolism	Energy metabolism	Amino acids and amines	Glycine cleavage system H protein	X		X	1.39322	1.82144	0.478421	0.865078		0.00452979	0.0122133	0.00837153	5	0.00777708	0.00805271	0.0144466	0.0100921	8	0.00874871	0.0159751	0.0102663	0.0116634	8	0.0225015	0.0181893	0.0144558	0.0183822	9
Q5A_019870	No classification	No classification	No classification	Lipoprotein NlpE	X			1.21813	1.82534	0.284673	0.868168	0.0036152	0.000900473	0.00152826	0.00201464	5	0.00227367	0.00122081		0.00174724	5	0.00146276	0.00329936	0.00260019	0.00245411	8	0.00325556	0.00395546	0.00235691	0.00318931	9
Q5A_021760	No classification	No classification	No classification	hypothetical protein	X		X	1.18031	1.84544	0.239162	0.883968	0.0136628	0.00788811	0.01258	0.011377	9	0.0105371	0.00991424	0.00929225	0.00991452	9	0.0148897	0.0134412	0.0119539	0.0134283	9	0.0203828	0.0172635	0.0172438	0.0182967	9
Q5A_017110	Genetic information processing	Protein synthesis	Translation factors	Elongation factor P-like protein	X	X		0.713642	1.8511	-0.486728	0.888382	0.00234811	0.00378108	0.00278914	0.00297278	6		0.0012521	0.00295931	0.00210571	5	0.00220927	0.00192796	0.00222726	0.0021215	7	0.00429764	0.00481787	0.0025781	0.00389787	9
Q5A_024675	Metabolism	Amino acid biosynthesis	Pyruvate family	Branched-chain-amino-acid aminotransferase	X		X	1.17789	1.8692	0.236208	0.902422	0.017143	0.0144908	0.0183401	0.016658	9	0.00649247	0.0054146	0.00497599	0.00562769	7	0.0168409	0.0176883	0.0243347	0.0196213	9	0.00658182	0.0103382	0.0146379	0.0105193	9
Q5A_025235	Cellular processes	Cellular processes	Adaptations to atypical conditions	Bifunctional (p)ppGpp synthase/hydrolase SpoT	X		X	1.11773	1.8719	0.160567	0.904506	0.000696481	0.00350984	0.00130011	0.00183548	6	0.0009183	0.00120494		0.00106162	5	0.00224599	0.00229836	0.00161033	0.00205156	5	0.00153274	0.00266454	0.00176447	0.00198725	8
Q5A_004685	Metabolism	Transport and binding proteins	Carbohydrates, organic alcohols, and acids	Ribose import ATP-binding protein RbsA	X			1.33695	1.88353	0.41895	0.91344	0.000748841	0.00214381	0.00245018	0.00178094	6	0.0024047	0.00140056	0.00363198	0.00247908	6	0.00180233	0.00149486	0.00384593	0.00238104	8	0.00878913	0.00256658	0.00265256	0.00466942	9
Q5A_013955	Metabolism	Amino acid biosynthesis	Aromatic amino acid family	Bifunctional protein TrpGD	X		X	1.03831	1.89282	0.0542332	0.920534	0.00607753	0.0130849	0.0111725	0.0101117	9	0.00224073	0.00285263		0.00254668	4	0.0112739	0.00823636	0.0119868	0.010499	9	0.00604651	0.00450739	0.0039073	0.0048204	9
Q5A_000660	Metabolism	Central intermediary metabolism	Phosphorus compounds	Guanosine-5'-triphosphate,3'-diphosphate pyrophosphatase	X			1.70701	1.90263	0.771468	0.927998		0.00111489	0.00187222	0.00149356	5	0.00105725	0.00193121	0.00326641	0.00208496	8	0.00181881	0.00203553	0.00379419	0.00254951	8	0.0062266	0.00366448	0.00200964	0.00396691	9
Q5A_024260	Metabolism	Energy metabolism	Sugars	Inositol 2-dehydrogenase/D-chiro-inositol 3-dehydrogenase	X		X	0.956611	1.9173	-0.0639958	0.939077	0.00395136	0.00203777	0.00287087	0.00295333	7	0.00151484	0.00128906	0.00209471	0.00163287	7	0.00186032	0.00378715	0.00282811	0.00282519	7	0.0049929	0.0022218	0.00217741	0.0031307	7
Q5A_007110	Metabolism	Central intermediary metabolism	Nitrogen metabolism	Allophanate hydrolase	X			0.84905	1.93933	-0.236078	0.955555	0.00805007	0.00340639	0.00741759	0.00629135	8	0.00340378	0.00121825		0.00231102	6	0.00467413	0.00602611	0.00532478	0.00534167	9	0.00311786	0.00476602	0.00556156	0.00448181	9
Q5A_007485	Cell structure	Cell envelope	Other	Outer membrane protein X	X			0.977702	1.96575	-0.0325326	0.97508		0.00201617	0.00205876	0.00203747	4	0.00134239	0.00219719	0.00380745	0.00244901	8	0.00129687	0.00241231	0.00226693	0.00199204	8	0.00682659	0.00411472	0.00350111	0.00481414	8
Q5A_016425	No classification	No classification	No classification	hypothetical protein	X		X	0.894907	1.97203	-0.16019	0.979681		0.00447259	0.0104193	0.00744593	5	0.00348285	0.00453694		0.0040099	6	0.00420295	0.00534346	0.0104438	0.00666341	8	0.00465417	0.0139203	0.00514846	0.00790763	8
Q5A_020230	Signal transduction	Regulatory functions	DNA interactions	HTH-type transcriptional regulator GalR	X			1.24346	1.97364	0.31436	0.980862		0.00165014	0.000677355	0.00116375	4	0.000576143	0.000646739		0.000611441	4		0.000707218	0.00218692	0.00144707	4	0.000793517	0.00217069	0.00065609	0.00120677	8
Q5A_010795	No classification	No classification	No classification	Gluconate 2-dehydrogenase flavoprotein	X		X	0.806302	1.98786	-0.310608	0.991216	0.00599665	0.00363707	0.00306401	0.00423258	8	0.0034298	0.00392307	0.00508684	0.00414657	9	0.00356509	0.00401234	0.00266077	0.00341273	9	0.0104252	0.00813408	0.00616909	0.0082428	9
Q5A_018765	Metabolism	Central intermediary metabolism	Phosphorus compounds	Polyphosphate kinase	X		X	1.1038	1.99907	0.142481	0.999327	0.00457138	0.00311026	0.00222651	0.00330271	8	0.00236984	0.00253038		0.00245011	6	0.00279099	0.00525753	0.00288811	0.00364554	9	0.00856568	0.00305042	0.00307771	0.00489794	9
Q5A_016300	Metabolism	Energy metabolism	Glycolysis/gluconeogenesis	Glyceraldehyde-3-phosphate dehydrogenase 1	X		X	1.89005	2.00258	0.918424	1.00186	0.0029942	0.00337875	0.0038236	0.00339885	7	0.00598419	0.00672545	0.0135617	0.0087571	9	0.00512626	0.0104649	0.00368085	0.00642399	9	0.0138764	0.0185056	0.0202284	0.0175368	9
Q5A_025265	No classification	No classification	No classification	Amino-acid acetyltransferase	X			0.867696	2.00346	-0.204738	1.0025	0.0029721	0.00152623	0.00136613	0.00195482	5	0.0010429	0.00139099	0.000836734	0.00109021	6	0.00124455	0.00120273	0.0026413	0.00169619	8	0.00378616	0.00168854	0.00107786	0.00218419	7
Q5A_021685	No classification	No classification	No classification	Putative deoxyribonuclease RhsC	X	X	X	2.15734	2.01446	1.10925	1.0104	0.0034928	0.00244275	0.00369038	0.00320864	9	0.00131378	0.00248479	0.00431088	0.00270315	8	0.0105915	0.00623199	0.00394281	0.00692212	9	0.0051549	0.00535956	0.00582175	0.0054454	9
Q5A_008150	No classification	No classification	No classification	Ecotin	X		X	1.25485	2.01845	0.327516	1.01325		0.00238514	0.00178621	0.00208567	5	0.00217855	0.00106583		0.00162219	6	0.00149021	0.00286789	0.00349352	0.00261721	9	0.00322739	0.00330901	0.0032865	0.0032743	9
Q5A_019770	Metabolism	Energy metabolism	Electron transport	Thioredoxin-2	X		X	1.28037	2.02611	0.356561	1.01871	0.00180395	0.00487122	0.00477916	0.00381811	7	0.00355649	0.00397207	0.00970983	0.00574613	8	0.00506024	0.00497408	0.00463148	0.0048886	9	0.0138432	0.0104754	0.0106082	0.0116423	7
Q5A_001380	No classification	No classification	No classification	hypothetical protein	X			1.32534	2.03006	0.406364	1.02152		0.00255388	0.00191558	0.00223473	5	0.00225192	0.00140726		0.00182959	6	0.00168611	0.00329239	0.00390684	0.00296178	7	0.00528039	0.00374897	0.00211315	0.00371417	8
Q5A_006070	Metabolism	Transport and binding proteins	Cations and iron carrying compounds	Magnesium and cobalt efflux protein CorC	X		X	0.697919	2.04661	-0.518868	1.03324	0.00530916	0.00763797	0.00230739	0.00508484	9	0.00255816	0.00266835	0.00422343	0.00314998	9	0.00334917	0.00297454	0.00432271	0.00354881	9	0.00761035	0.00741168	0.00431831	0.00644678	9
Q5A_002595	No classification	No classification	No classification	Homoprotocatechuate catabolism bifunctional isomerase/decarboxylase	X	X		0.426637	2.04766	-1.22892	1.03397	0.00536214	0.00305824	0.00327434	0.00389824	7	0.00397706	0.00312724		0.00355215	6	0.000459977	0.00247475	0.00205468	0.00166313	8	0.00753158	0.0089835	0.00530567	0.00727358	9
Q5A_022280	Genetic information processing	Protein fate	Protein and peptide secretion and trafficking	Outer membrane protein TolC	X			1.19082	2.05118	0.251955	1.03645	0.00146747	0.000944041	0.00280568	0.00173906	6	0.00173937	0.000694611	0.00220289	0.00154562	8	0.0016294	0.00300847	0.00157486	0.00207091	8	0.00493148	0.00287662	0.00170293	0.00317034	9
Q5A_008035	Metabolism	Amino acid biosynthesis	Histidine family	Histidinol dehydrogenase	X			0.768999	2.0619	-0.378946	1.04397	0.00922042	0.0110506	0.00850206	0.00959102	9	0.0048902	0.00508611		0.00498815	6	0.00617405	0.00604877	0.00990364	0.00737548	9	0.0155389	0.0107952	0.00452102	0.010285	7
Q5A_007000	Cellular processes	Cellular processes	Adaptations to atypical conditions	Multiple stress resistance protein BhsA	X			1.67398	2.0724	0.74328	1.0513	0.00123601	0.0022508	0.00194214	0.00180965	4	0.00414322	0.00575885		0.00495104	6		0.00356661	0.00249201	0.00302931	4	0.00472164	0.011745	0.0143149	0.0102605	8
Q5A_007015	Cell structure	Cell envelope	Other	Methionine-binding lipoprotein MetQ	X	X		0.640665	2.07286	-0.642358	1.05162		0.00428468	0.00473854	0.00451161	5	0.00611059	0.0041677	0.00670873	0.00566234	7	0.00202687	0.00320822	0.00343621	0.00289043	8	0.0194821	0.0110796	0.00464991	0.0117372	9
Q5A_011920	Metabolism	Purines, pyrimidines, nucleosides, and nucleotides	Other	Isoquinoline 1-oxidoreductase subunit alpha	X		X	0.882372	2.10083	-0.180541	1.07096	0.00275636	0.000139938	0.00186783	0.00158804	5	0.00151993	0.00141778		0.00146886	4	0.00117618	0.00144393	0.00158362	0.00140124	8	0.00278599	0.00357736	0.00289408	0.00308581	8
Q5A_016655	No classification	No classification	No classification	hypothetical protein	X		X	1.02936	2.10101	0.0417504	1.07108	0.0527121	0.0718455	0.0786556	0.0677377	9	0.00399755	0.00552234		0.00475995	6	0.0818376	0.0682293	0.059113	0.0697266	9	0.00689944	0.00677921	0.0163234	0.0100007	9
Q5A_003390	Metabolism	Biosynthesis of cofactors, prosthetic groups, and carriers	Pyridine nucleotides	Nicotinate-nucleotide pyrophosphorylase [carboxylating]	X		X	0.707064	2.10399	-0.500087	1.07313	0.00265133	0.00161561	0.00238018	0.0022157	5	0.00127353	0.000898505		0.00108602	5	0.00131468	0.00112642	0.00225884	0.00156665	8	0.00175625	0.0029077	0.00219097	0.00228497	8
Q5A_003540	Metabolism	Energy metabolism	Amino acids and amines	Urocanate hydratase	X			1.18697	2.10583	0.247281	1.07439	0.00312986	0.00307455	0.0040231	0.00340917	8	0.00270606	0.003179	0.00125718	0.00238075	7	0.00472481	0.00325035	0.00416456	0.00404657	9	0.0034914	0.00232302	0.00922589	0.00501344	9
Q5A_021680	No classification	No classification	No classification	hypothetical protein	X			1.16936	2.12377	0.225714	1.08663	0.00330585	0.00186784	0.00182994	0.00233454	8	0.00151035	0.00192841	0.003292	0.00224359	8	0.00352569	0.00210741	0.00255664	0.00272991	9	0.00552086	0.00307144	0.0057023	0.00476487	9
Q5A_022745	Cell structure	Cell envelope	Biosynthesis and degradation of surface polysaccharides and lipopolysaccharides	Lipopolysaccharide export system protein LptA	X			1.27102	2.17058	0.345988	1.11808	0.0056003	0.00465407	0.00374567	0.00466668	6	0.00576366	0.0048483		0.00530598	6	0.00844718	0.00461208	0.00473509	0.00593145	9	0.0136377	0.0124712	0.00844223	0.0115171	9
Q5A_000225	Metabolism	Energy metabolism	Anaerobic	Protein FdhE	X		X	1.48117	2.18645	0.566741	1.12859	0.000798066	0.00305094	0.00192688	0.00192529	6	0.00173654	0.00172662		0.00173158	6	0.00174427	0.00345552	0.00335529	0.00285169	9	0.00660906	0.00264949	0.00209951	0.00378602	7
Q5A_001660	Genetic information processing	Transcription	RNA processing	Oligoribonuclease	X			0.835626	2.20261	-0.25907	1.13922		0.00215619	0.00282191	0.00248905	5	0.00143458	0.00204983		0.0017422	4	0.00248963	0.00175193	0.00199818	0.00207991	9	0.00458989	0.00243216	0.00449013	0.00383739	9
Q5A_016010	Metabolism	Central intermediary metabolism	Other	1,2-epoxyphenylacetyl-CoA isomerase	X		X	1.07397	2.20906	0.10296	1.14343	0.00122698	0.00179596	0.00187277	0.00163191	7	0.00167092	0.00224819		0.00195955	6	0.00205923	0.000780816	0.00241783	0.00175263	8	0.00556985	0.00409015	0.00332628	0.00432876	8
Q5A_018325	No classification	No classification	No classification	Oxygen-dependent coproporphyrinogen-III oxidase	X		X	0.612906	2.21503	-0.706263	1.14732		0.00255865	0.00156893	0.00206379	4	0.0013158	0.000327573		0.000821685	4	0.000717336	0.00247707	0.000600324	0.00126491	7		0.00196386	0.00167624	0.00182005	5
Q5A_022580	Signal transduction	Regulatory functions	DNA interactions	putative HTH-type transcriptional regulator YahB	X			0.756673	2.21694	-0.402257	1.14857		0.000856122	0.00177103	0.00131358	4	0.00101104	0.0007316	0.000928198	0.000890279	4	0.000662461	0.00123795	0.00108143	0.000993948	5	0.0034618	0.00146245	0.00099683	0.00197369	7
Q5A_011375	No classification	No classification	No classification	hypothetical protein	X		X	0.976345	2.22067	-0.0345368	1.151	0.00508299	0.00149488	0.00261609	0.00306465	6	0.00329043	0.00247468	0.00336386	0.00304299	7	0.00201847	0.00345647	0.00350155	0.00299216	8	0.00723517	0.00844035	0.00459693	0.00675748	9
Q5A_021780	No classification	No classification	No classification	hypothetical protein	X	X	X	1.49415	2.22258	0.579327	1.15223	0.00409714	0.00348304	0.00435147	0.00397722	9	0.002737	0.00589357	0.00562669	0.00475242	8	0.00513506	0.00731714	0.00537551	0.00594257	9	0.011125	0.0113113	0.00925163	0.0105626	9
Q5A_023430	Metabolism	Energy metabolism	TCA cycle	Malate synthase A	X	X	X	2.7195	2.23675	1.44334	1.1614	0.0120648	0.00485388	0.0232014	0.0133734	8	0.0215076	0.0190997	0.0150971	0.0185681	9	0.0331594	0.0511553	0.024792	0.0363689	9	0.0252424	0.0546115	0.044743	0.0415323	9
Q5A_016040	Metabolism	Central intermediary metabolism	Other	2,3,4,5-tetrahydropyridine-2,6-dicarboxylate N-acetyltransferase	X		X	1.0253	2.24164	0.0360393	1.16455	0.00177807	0.00168529	0.00235812	0.0019405	5	0.00280176	0.000958847		0.0018803	6	0.00174426	0.00242113	0.00180336	0.00198958	7		0.00425167	0.00417825	0.00421496	6
Q5A_008375	Metabolism	Energy metabolism	Electron transport	Thioredoxin reductase	X	X		0.777522	2.25357	-0.363044	1.17222	0.016907	0.0158525	0.0206905	0.0178166	6	0.0140409	0.00771905		0.01088	6	0.0147728	0.0116618	0.015124	0.0138528	9	0.0343388	0.0168295	0.022388	0.0245188	7
Q5A_016315	No classification	No classification	No classification	Alkanal monooxygenase alpha chain	X		X	0.903708	2.25778	-0.146072	1.1749	0.00544844	0.00489325	0.00295833	0.00443334	9	0.00154805	0.00293344		0.00224075	6	0.00394174	0.0039613	0.00411628	0.00400644	9	0.00539414	0.0045881	0.00519509	0.00505911	9
Q5A_020025	Metabolism	Central intermediary metabolism	Sulfur metabolism	Sulfite reductase [NADPH] flavoprotein alpha-component	X		X	0.88661	2.25804	-0.173628	1.17507	0.010209	0.00798111	0.00987004	0.00935339	6	0.00639636	0.00793071		0.00716353	6	0.00835471	0.010256	0.00626776	0.00829281	8		0.0207459	0.0116052	0.0161756	5
Q5A_015975	Metabolism	Central intermediary metabolism	Other	Bifunctional protein PaaZ	X		X	0.848667	2.40069	-0.236729	1.26345	0.00912148	0.0050568	0.0101562	0.00811148	9	0.00505147	0.00504414	0.00726745	0.00578768	9	0.00797374	0.00601009	0.00666802	0.00688395	9	0.0148876	0.012736	0.0140597	0.0138944	9
Q5A_003050	Metabolism	Amino acid biosynthesis	Aspartate family	4-hydroxy-tetrahydrodipicolinate reductase	X	X	X	1.24261	2.4105	0.31337	1.26933	0.00674143	0.0053976	0.00666112	0.00626672	7	0.00499081	0.00401519	0.00344627	0.00415076	7	0.00841172	0.00768737	0.0072621	0.00778706	9	0.00553601	0.012962	0.0115182	0.0100054	9
Q5A_002350	Genetic information processing	Protein synthesis	tRNA aminoacylation	Valine--tRNA ligase	X			0.58907	2.42156	-0.763489	1.27594	0.0432914	0.0100977	0.0206675	0.0246855	9	0.0126239	0.00633789	0.0189625	0.0126414	9	0.013894	0.0155306	0.0141999	0.0145415	9	0.0398397	0.0338003	0.018196	0.030612	9
Q5A_013920	Genetic information processing	Protein synthesis	tRNA and rRNA base modification	Ribosomal large subunit pseudouridine synthase B	X			1.14081	2.47895	0.190059	1.30973	0.00239854	0.00425609	0.00128253	0.00264572	7	0.00194417	0.000314338	0.00204182	0.00143345	6	0.00453367	0.00228501	0.00223611	0.00301826	9	0.00512887	0.0013068	0.00422466	0.00355344	9
Q5A_011795	Metabolism	Purines, pyrimidines, nucleosides, and nucleotides	Other	Guanine deaminase	X	X		1.14554	2.59515	0.196029	1.37582		0.00175313	0.00170072	0.00172692	5	0.0016495	0.00178592		0.00171771	6	0.00191365	0.00203537	0.00198576	0.00197826	7		0.00718289	0.00173255	0.00445772	5
Q5A_014405	Genetic information processing	Transcription	RNA processing	Ribonuclease D	X		X	1.47175	2.62239	0.557532	1.39088	0.00339623	0.00174375	0.00191473	0.00235157	7	0.0017755	0.00165077		0.00171313	5	0.00277423	0.00399188	0.00361668	0.00346093	9		0.0044297	0.0045553	0.0044925	6
Q5A_004205	No classification	No classification	No classification	Purine catabolism protein PucG	X			2.24239	2.62961	1.16504	1.39485		0.000670463	0.0023478	0.00150913	4	0.0011971	0.0004859		0.000841499	4	0.00148814	0.00592133	0.00274274	0.00338407	9		0.000414872	0.00401075	0.00221281	5
Q5A_004175	Metabolism	Biosynthesis of cofactors, prosthetic groups, and carriers	Glutathione and analogs	Putative gamma-glutamyltransferase YwrD	X		X	1.45083	2.66494	0.536878	1.4141	0.0029454	0.00475783	0.00596268	0.0045553	7	0.00244324	0.00254769		0.00249547	5	0.00660709	0.00727668	0.00594314	0.00660897	9	0.00667701	0.00765811	0.00561571	0.00665028	9
Q5A_024295	Metabolism	Energy metabolism	Sugars	5-deoxy-glucuronate isomerase	X		X	1.22004	2.69137	0.286929	1.42834		0.000818053	0.00341749	0.00211777	5	0.00132346	0.00127543		0.00129944	4	0.00418988	0.00201456	0.00154687	0.00258377	7		0.00546683	0.00152775	0.00349729	6
Q5A_004185	Metabolism	Transport and binding proteins	Amino acids, peptides and amines	Cystine-binding periplasmic protein	X		X	1.42733	2.71377	0.513315	1.4403	0.00578447	0.00423157	0.00448901	0.00483501	7	0.00429021	0.00253952	0.00522203	0.00401725	9	0.00425851	0.00837371	0.0080712	0.00690114	9	0.0106805	0.0128789	0.00914628	0.0109019	9
Q5A_022305	Signal transduction	Regulatory functions	Other	PTS-dependent dihydroxyacetone kinase, dihydroxyacetone-binding subunit DhaK	X	X	X	1.22137	2.71939	0.288499	1.44328	0.00246471	0.00239745	0.00174761	0.00220326	7	0.00218513	0.00164972		0.00191742	6	0.00271255	0.00249348	0.00286694	0.00269099	8	0.0048204	0.00420065	0.00662163	0.00521423	9
Q5A_023425	Metabolism	Energy metabolism	TCA cycle	Isocitrate lyase	X		X	2.50996	3.04855	1.32767	1.60813	0.020702	0.0225404	0.0766643	0.0399689	9	0.030705	0.0313688	0.0256097	0.0292278	9	0.102032	0.138111	0.0608188	0.100321	9	0.0603389	0.126579	0.0803903	0.0891027	9
Q5A_019080	No classification	No classification	No classification	Lipopolysaccharide assembly protein B	X		X	0.734831	3.08302	-0.444515	1.62434		0.00330231	0.00276754	0.00303492	5	0.00169697	0.000864425		0.0012807	6	0.00150121	0.00238201	0.00280725	0.00223016	6	0.00487703	0.0037636	0.00320463	0.00394842	9
Q5A_023920	Metabolism	Energy metabolism	Amino acids and amines	Cytosine deaminase	X		X	0.482558	3.19944	-1.05123	1.67782	0.00539409	0.00303877	0.00169885	0.00337724	9	0.00125461	0.000977823		0.00111621	6	0.000812296	0.00182522	0.00225162	0.00162971	5	0.00447869	0.00350171	0.00273338	0.00357126	9
Q5A_014695	Metabolism	Purines, pyrimidines, nucleosides, and nucleotides	Purine ribonucleotide biosynthesis	Phosphoribosylglycinamide formyltransferase 2	X		X	4.23213	3.45421	2.08138	1.78836	0.00632533	0.00774982	0.00630927	0.0067948	9	0.00462092	0.00512851	0.00507765	0.00494236	9	0.0694252	0.00954736	0.00729695	0.0287565	9	0.00664783	0.0384216	0.00614645	0.017072	9
Q5A_021350	Metabolism	Energy metabolism	Amino acids and amines	Glutaminase 2	X		X	0.681578	3.81548	-0.553049	1.93187	0.00421823	0.00221606	0.00380397	0.00341275	6	0.00138312	0.00174103	0.00168845	0.0016042	7	0.00190749	0.00300055	0.00207012	0.00232606	8	0.00786686	0.00774448	0.00275104	0.00612079	9
Q5A_008310	Genetic information processing	DNA metabolism	DNA replication, recombination, and repair	DNA replication and repair protein RecF	X			1.20615	8.56264	0.270404	3.09806	0.00082077	0.00243444	0.00114979	0.00146833	4	0.00121936	0.00205686		0.00163811	6	0.00124874	0.00177524	0.00228909	0.00177102	8	0.0260973		0.00195576	0.0140266	4
Q5A_011535	Cellular processes	Cellular processes	Biosynthesis of natural products	putative Terpene Synthase	X		X	2.7134	8.85602	1.4401	3.14666	0.00346619	0.00428477	0.00612624	0.00462573	8	0.00147708	0.0014659		0.00147149	6	0.00562556	0.0218804	0.0101484	0.0125515	9	0.00591667	0.024669	0.00850901	0.0130315	9
Q5A_012380	Signal transduction	Regulatory functions	DNA interactions	Lactose operon repressor					0.253323		-1.98095		0.000672944		0.000672944	1	0.00645462		0.010734	0.00859429	4	0.00880873	0.00607181	0.00169131	0.00552395	5	0.00140211	0.00117601	0.00395328	0.00217713	6
Q5A_016495	Genetic information processing	Protein fate	Degradation of proteins, peptides, and glycopeptides	Metallopeptidase ImmA					0.259359		-1.94698			0.00164578	0.00164578	2	0.00185279	0.00234945		0.00210112	4	0.000379999		0.00140987	0.000894935	3	0.000631436	0.00065314	0.000350254	0.000544944	5
Q5A_020405	Metabolism	Energy metabolism	Anaerobic	L-lactate dehydrogenase					0.390015		-1.3584		0.000435563	0.00111678	0.000776174	3	0.00257902	0.00125717		0.00191809	4		0.000163067		0.000163067	1	0.000702149		0.000794019	0.000748084	4
Q5A_023215	Genetic information processing	DNA metabolism	DNA replication, recombination, and repair	Replicative DNA helicase					0.484809		-1.04451		0.00184294	0.000698461	0.0012707	3	0.00191204	0.00177553		0.00184378	5	0.000851114	0.00246742	0.00150257	0.00160703	8	0.000686434	0.000971568	0.00102365	0.000893884	5
Q5A_006435	Cell structure	Cell envelope	Other	Peptidoglycan-associated lipoprotein					0.509186		-0.973736			0.0011582	0.0011582	1	0.00326795	0.0124775		0.00787274	5	0.0173562	0.00195621	0.00441151	0.00790797	8	0.0046336	0.0046984	0.00269406	0.00400869	8
Q5A_023115	No classification	No classification	No classification	hypothetical protein					0.509811		-0.971965			0.00156321	0.00156321	1	0.00557138	0.0113953		0.00848335	4	0.00158114			0.00158114	1		0.00230398	0.00634583	0.00432491	4
Q5A_019480	Genetic information processing	Protein fate	Degradation of proteins, peptides, and glycopeptides	Molecular chaperone Hsp31 and glyoxalase 3					0.558755		-0.839712		0.00244807	0.000959247	0.00170366	3	0.00241109	0.00574375		0.00407742	5	0.000792528		0.00260037	0.00169645	5		0.00216378	0.00239278	0.00227828	4
Q5A_021395	Metabolism	Energy metabolism	Other	Caffeine dehydrogenase subunit alpha					0.561831		-0.831792	0.00698708	0.00105325	0.00123426	0.00309153	4	0.000778733	0.00129138	0.00284899	0.0016397	5	0.00159703		0.00108624	0.00134164	3	0.00109378	0.000886589	0.000783334	0.000921235	5
Q5A_008470	Metabolism	Energy metabolism	Amino acids and amines	L-asparaginase 2					0.617902		-0.694551		0.00168048	0.00214784	0.00191416	2	0.00199275	0.00283037		0.00241156	6	0.000888791	0.000936216	0.00153407	0.00111969	4		0.00156522	0.00141499	0.00149011	4
Q5A_023505	Genetic information processing	Protein fate	Protein modification and repair	Peptide deformylase					0.644921		-0.632805			0.00339924	0.00339924	3	0.00388551	0.00306702		0.00347627	5	0.00315567	0.00336545	0.00407731	0.00353281	9	0.00196852	0.00215257	0.00260466	0.00224192	5
Q5A_009895	Cellular processes	Cellular processes	Adaptations to atypical conditions	Universal stress protein A					0.645164		-0.632263	0.000660499	0.00261004		0.00163527	2	0.0063466	0.00541528	0.0227707	0.0115109	8	0.00552538		0.00128587	0.00340563	3	0.0102484	0.00921359	0.00281717	0.00742639	6
Q5A_025120	Cell structure	Cell envelope	Biosynthesis and degradation of surface polysaccharides and lipopolysaccharides	Lipopolysaccharide core heptosyltransferase RfaQ					0.652095		-0.616846			0.000250612	0.000250612	1	0.00183826	0.0013289		0.00158358	5		0.0012652	0.00106639	0.00116579	5		0.00074864	0.00131665	0.00103264	4
Q5A_020280	No classification	No classification	No classification	hypothetical protein					0.704298		-0.505742			0.000764229	0.000764229	1	0.00106274		0.00187952	0.00147113	4	0.0027755	0.0010749	0.000728136	0.00152618	6		0.000732898	0.00133933	0.00103611	5
Q5A_002615	No classification	No classification	No classification	5-carboxymethyl-2-hydroxymuconate Delta-isomerase					0.725343		-0.463264	0.0029075	0.00122944		0.00206847	3	0.00274099	0.00228893		0.00251496	4		0.00146705	0.00184189	0.00165447	4		0.000935076	0.00271334	0.00182421	4
Q5A_019425	Genetic information processing	DNA metabolism	DNA replication, recombination, and repair	Uracil-DNA glycosylase					0.72639		-0.461183			0.000545219	0.000545219	1	0.00152179	0.00224847		0.00188513	4	0.00311509		0.00165851	0.0023868	4	0.00078551	0.00196859	0.00135392	0.00136934	4
Q5A_011105	Metabolism	Biosynthesis of cofactors, prosthetic groups, and carriers	Other	Iron-binding protein IscA					0.770921		-0.375346	0.00476939		0.001087	0.00292819	3	0.00414482	0.00488719		0.00451601	6	0.00353052	0.00307119	0.00228217	0.00296129	7	0.00398684	0.00288659	0.00357101	0.00348148	9
Q5A_021715	No classification	No classification	No classification	hypothetical protein					0.834595		-0.260852		0.00169195		0.00169195	2	0.000597068	0.00131132	0.00215434	0.00135424	6	0.000961762	0.000554042	0.00406535	0.00186039	9	0.000981168	0.000933073	0.00147649	0.00113024	8
Q5A_025530	Signal transduction	Regulatory functions	Other	Phosphate-specific transport system accessory protein PhoU					0.863926		-0.21102		0.000956141		0.000956141	2	0.00261184	0.001441	0.00241129	0.00215471	5		0.00165289	0.00108806	0.00137047	3	0.00224054	0.00171312	0.00163087	0.00186151	9
Q5A_017745	Genetic information processing	DNA metabolism	DNA replication, recombination, and repair	hypothetical protein					0.889245		-0.169348	0.00251953		0.000919419	0.00171947	2	0.00170922	0.00122845	0.00303635	0.00199134	6	0.00191464	0.00156683	0.00146231	0.00164792	7	0.000824864	0.00170644	0.00278106	0.00177079	8
Q5A_015990	Metabolism	Central intermediary metabolism	Other	1,2-phenylacetyl-CoA epoxidase, subunit C					0.892188		-0.164581			0.000922799	0.000922799	3	0.00158141	0.0019747		0.00177806	6	0.00217498	0.000633661	0.00245548	0.00175471	8	0.00117042	0.00184574	0.00174292	0.00158636	7
Q5A_022845	Metabolism	Energy metabolism	Electron transport	Soluble cytochrome b562					0.899874		-0.152205	0.00506001		0.00552924	0.00529462	3	0.00903402	0.00553103	0.0285716	0.0143789	5	0.00709487	0.00907024	0.0209637	0.0123763	6	0.0226967	0.00767161	0.00844925	0.0129392	7
Q5A_025550	No classification	No classification	No classification	6-phosphogluconate phosphatase					0.923812		-0.114328	0.00286672	0.00222741		0.00254706	2	0.00190464	0.00265699		0.00228081	4	0.000786851	0.00183518	0.0023502	0.00165741	7		0.00202739	0.0021867	0.00210705	4
Q5A_006620	Genetic information processing	DNA metabolism	DNA replication, recombination, and repair	UvrABC system protein B					0.941221		-0.0873952	0.000794006	0.00142919	0.00124393	0.00115571	5	0.00212041	0.000959781		0.00154009	4			0.00159632	0.00159632	3	0.0011586	0.00209613	0.00109397	0.00144957	5
Q5A_022520	No classification	No classification	No classification	Uronate isomerase					0.946433		-0.0794275		0.000984572	0.000956855	0.000970713	3	0.00203976	0.00134207		0.00169092	5	0.000981738	0.00107477	0.00199874	0.00135175	7		0.00157484	0.00162584	0.00160034	6
Q5A_012195	No classification	No classification	No classification	2-methylcitrate dehydratase					0.955478		-0.0657052			0.00101341	0.00101341	1	0.000889122	0.00140977		0.00114944	6	0.000410079	0.000824677	0.00084905	0.000694602	6		0.000889991	0.00130655	0.00109827	5
Q5A_020940	Metabolism	Transport and binding proteins	Amino acids, peptides and amines	Spermidine/putrescine import ATP-binding protein PotA					0.965857		-0.0501188		0.00038107	0.000521932	0.000451501	3	0.00101127	0.00100075	0.00172342	0.00124515	6		0.00122972	0.00155887	0.00139429	3	0.00105134	0.00162404	0.000932524	0.00120263	7
Q5A_007825	Metabolism	Purines, pyrimidines, nucleosides, and nucleotides	Salvage of nucleosides and nucleotides	Uridine kinase					0.974725		-0.0369321		0.00146756	0.00162019	0.00154387	3	0.000631823	0.00359426		0.00211304	5	0.000931816	0.000516046	0.00114276	0.000863539	4	0.00200668		0.00211259	0.00205964	4
Q5A_007435	No classification	No classification	No classification	hypothetical protein					0.990974		-0.0130808	0.00383502	0.00198146	0.00157121	0.00246256	7	0.00563111	0.00489016	0.00200725	0.00417617	7	0.00133597		0.00258726	0.00196162	3	0.00415939	0.00375012	0.00450593	0.00413848	9
Q5A_022595	Cell structure	Cell envelope	Other	Penicillin-binding protein activator LpoA					0.9973		-0.0039004	0.000725169		0.000725279	0.000725224	2	0.00056534	0.00128928	0.0057025	0.00251904	5	0.00179536	0.00184299	0.00195268	0.00186368	7	0.00416535	0.00196975	0.00140162	0.00251224	5
Q5A_009865	Metabolism	Transport and binding proteins	Carbohydrates, organic alcohols, and acids	D-galactose-binding periplasmic protein					1.02258		0.0322113		0.00299278	0.00624193	0.00461735	3	0.0023138	0.00166346		0.00198863	5	0.000951869	0.00216334	0.00155051	0.00155524	6		0.00193988	0.00212718	0.00203353	4
Q5A_017290	Metabolism	Biosynthesis of cofactors, prosthetic groups, and carriers	Menaquinone and ubiquinone	Ubiquinone biosynthesis O-methyltransferase					1.02578		0.0367164		0.00274522		0.00274522	2	0.00361824	0.00404151		0.00382987	5	0.00246864	0.00575791	0.00462329	0.00428328	9		0.00334105	0.00451613	0.00392859	6
Q5A_017975	No classification	No classification	No classification	Glutamate-pyruvate aminotransferase AlaC					1.03077		0.0437294			0.00113465	0.00113465	3	0.00160986	0.00312641		0.00236814	5	0.00133845	0.00259535	0.00232956	0.00208778	8	0.00392003	0.00189598	0.00150704	0.00244102	8
Q5A_000415	Signal transduction	Regulatory functions	DNA interactions	HTH-type transcriptional regulator DmlR					1.05206		0.0732212			0.00181521	0.00181521	3	0.00169058	0.00169013	0.00312473	0.00216848	8	0.00115436	0.00141374	0.001078	0.00121537	6	0.00263928	0.0022759	0.00192895	0.00228138	9
Q5A_017580	No classification	No classification	No classification	Epimerase family protein					1.09743		0.134135			0.00135772	0.00135772	1	0.00144642	0.00173156		0.00158899	5	0.000809329	0.00175107	0.000955192	0.00117186	4	0.00225908	0.00179455	0.00117782	0.00174382	8
Q5A_019725	Metabolism	Transport and binding proteins	Amino acids, peptides and amines	Glycine betaine-binding periplasmic protein					1.11916		0.16242		0.000473642		0.000473642	1	0.0019163	0.000863782		0.00139004	5	0.00447373	0.00411669	0.00079154	0.00312732	6	0.00219715	0.00152836	0.000941539	0.00155568	5
Q5A_000240	Genetic information processing	Protein synthesis	tRNA aminoacylation	L-seryl-tRNA(Sec) selenium transferase					1.12228		0.166432			0.00123663	0.00123663	3	0.00121626	0.00176541		0.00149084	5	0.000757681	0.00072621	0.000192765	0.000558885	3	0.00232564	0.00134128	0.00135249	0.00167313	9
Q5A_011090	Metabolism	Energy metabolism	Other	putative FAD-linked oxidoreductase					1.15236		0.204588	0.00456244	0.00252838	0.00222422	0.00310501	6	0.00106305	0.00333513		0.00219909	4			0.00154047	0.00154047	1	0.00251339	0.00402352	0.00106549	0.00253413	6
Q5A_023600	Genetic information processing	Protein synthesis	Ribosomal proteins: synthesis and modification	30S ribosomal protein S14					1.16439		0.219571	0.00277916		0.00433327	0.00355622	3	0.00494961	0.00400371		0.00447666	4	0.00454046	0.00854497	0.00614634	0.00641059	6	0.00610317	0.00492327	0.00461125	0.00521256	7
Q5A_010780	Genetic information processing	DNA metabolism	DNA replication, recombination, and repair	Endoribonuclease GhoS					1.19133		0.252568	0.00329505		0.00654024	0.00491764	3	0.00815485	0.00700919	0.0186215	0.0112618	6	0.00581058	0.0057869	0.00593975	0.00584574	7	0.0187863	0.0117174	0.00974588	0.0134165	9
Q5A_023120	Metabolism	Energy metabolism	Amino acids and amines	Disulfide-bond oxidoreductase YfcG					1.1936		0.255322			0.00393581	0.00393581	2	0.00273051	0.00247141		0.00260096	4	0.00111653	0.00167581	0.00359728	0.00212987	6	0.0033359	0.00310707	0.00287059	0.00310452	8
Q5A_006550	Metabolism	Transport and binding proteins	Anions	Molybdate-binding periplasmic protein					1.19461		0.256543		0.00265766	0.00200013	0.0023289	3	0.0021221	0.00251924		0.00232067	4	0.00538274	0.00209428	0.00233372	0.00327025	6		0.00225152	0.00329309	0.00277231	4
Q5A_023905	Signal transduction	Regulatory functions	DNA interactions	HTH-type transcriptional regulator GalS					1.20411		0.267961		0.00188941		0.00188941	1	0.00149917	0.0017738		0.00163649	4	0.0017141		0.00198632	0.00185021	3	0.00319862	0.00074238		0.0019705	5
Q5A_015835	No classification	No classification	No classification	Putative glutamate--cysteine ligase 2					1.24831		0.319972		0.000438612	0.000320955	0.000379784	2	0.00166957	0.00139671	0.00292859	0.00199829	6	0.000807896		0.00143148	0.00111969	2	0.00284967	0.00221597	0.00241779	0.00249448	9
Q5A_025175	Metabolism	Purines, pyrimidines, nucleosides, and nucleotides	Pyrimidine ribonucleotide biosynthesis	Orotate phosphoribosyltransferase					1.29067		0.368116		0.00376247		0.00376247	2	0.00153584	0.00106984		0.00130284	5	0.00142778	0.00206086	0.00334635	0.00227833	9		0.00139333	0.00196974	0.00168153	6
Q5A_010680	No classification	No classification	No classification	Free methionine-R-sulfoxide reductase					1.29191		0.369506			0.00207498	0.00207498	3	0.00305479	0.00302432	0.00949742	0.00519218	5		0.00480343	0.00364105	0.00422224	5	0.00813101	0.00602376	0.00596871	0.00670782	9
Q5A_016245	No classification	No classification	No classification	Putative O-methyltransferase/MSMEI_4947					1.29951		0.377973	0.00144529			0.00144529	1		0.00115369	0.00213977	0.00164673	4		0.00201559	0.00156409	0.00178984	5	0.00272211	0.00271268	0.000985048	0.00213995	7
Q5A_004055	Signal transduction	Regulatory functions	DNA interactions	HTH-type transcriptional regulator DmlR					1.30563		0.384746			0.000928688	0.000928688	2	0.00067373	0.000974836	0.0022224	0.00129032	5	0.00188875	0.000587605		0.00123818	2	0.00152437	0.0021277	0.00140198	0.00168468	5
Q5A_024485	No classification	No classification	No classification	putative HIT-like protein					1.39804		0.483405		0.000739051		0.000739051	1	0.00132658	0.00155358		0.00144008	4	0.00051394		0.00125139	0.000882664	3	0.00163705	0.00338157	0.00102125	0.00201329	6
Q5A_019350	Genetic information processing	Protein synthesis	Other	GTPase Era					1.41701		0.502848		0.00134324	0.000899658	0.00112145	2	0.00225388	0.00106631		0.0016601	6	0.00123067	0.00146916	0.001815	0.00150494	8	0.00379277	0.00188797	0.00137638	0.00235237	5
Q5A_024150	Signal transduction	Regulatory functions	DNA interactions	Glycerol-3-phosphate regulon repressor					1.48201		0.567551	0.0015553		0.00239132	0.00197331	2	0.00132724	0.00148235	0.00154411	0.00145123	5	0.00131706	0.00166993	0.00276351	0.00191683	6	0.00310184	0.00144067	0.00190971	0.00215074	6
Q5A_007620	No classification	No classification	No classification	NAD(P)H azoreductase					1.49008		0.57539			0.00143682	0.00143682	3	0.000636356	0.00141659		0.00102647	4	0.00136297	0.000744059	0.0011428	0.00108328	4	0.000735572	0.00189507	0.00195793	0.00152952	8
Q5A_002540	No classification	No classification	No classification	Phenolic acid decarboxylase subunit D					1.56355		0.644827	0.000812057		0.00107225	0.000942154	3	0.00163827	0.00152994		0.00158411	6	0.00150127	0.00245297	0.00231365	0.00208929	9		0.00236436	0.00258931	0.00247684	4
Q5A_011110	Metabolism	Biosynthesis of cofactors, prosthetic groups, and carriers	Other	FeS cluster assembly protein SufB					1.57636		0.656595		0.00226316	0.00057812	0.00142064	4	0.00183295	0.00148225		0.0016576	5		0.000825369	0.00155475	0.00119006	3	0.00312096	0.00266516	0.0020528	0.00261297	6
Q5A_013695	Metabolism	Central intermediary metabolism	Nitrogen fixation	Transcriptional regulatory protein TyrR					1.58035		0.660245		0.00156604	0.000587169	0.0010766	3	0.00222387	0.0012195	0.00186056	0.00176798	7	0.00128089	0.00192785	0.00156838	0.00159237	9	0.00309277	0.00287133	0.00241798	0.00279402	7
Q5A_007105	No classification	No classification	No classification	hypothetical protein					1.62358		0.699177	0.00561997	0.00319105		0.00440551	2	0.00251636	0.00248921		0.00250278	6	0.00256868	0.00317775	0.00358136	0.00310926	6	0.00678146	0.00336507	0.00204385	0.00406346	8
Q5A_010390	Signal transduction	Regulatory functions	DNA interactions	HTH-type transcriptional regulator PuuR					1.63018		0.705032	0.00257303	0.0023605	0.00042424	0.00178592	4	0.00119727	0.00122205		0.00120966	4	0.0026531		0.00169861	0.00217586	2	0.000377906	0.00356603		0.00197197	4
Q5A_024005	Cell structure	Cell envelope	Biosynthesis and degradation of murein sacculus and peptidoglycan	Penicillin-binding protein 1A					1.64171		0.715203			0.00222077	0.00222077	3	0.000770094	0.00137348		0.00107179	4	0.00191117	0.00150176	0.00162208	0.00167834	6	0.00246143	0.00145423	0.00136304	0.00175957	7
Q5A_009490	Signal transduction	Signal transduction	PTS	PTS system glucose-specific EIICB component					1.66265		0.733481		0.00145225		0.00145225	1	0.00190969	0.00374153		0.00282561	5	0.00542331	0.00446518	0.00326803	0.00438551	9	0.00174648	0.0071415	0.005206	0.00469799	5
Q5A_007685	No classification	No classification	No classification	Isoaspartyl peptidase					1.71038		0.774318		0.00151045	0.0018249	0.00166767	2	0.00148995	0.00134839		0.00141917	4	0.00240866	0.00165905	0.00124982	0.00177251	7	0.00214417	0.00209391	0.00304387	0.00242732	8
Q5A_002640	No classification	No classification	No classification	4-hydroxyphenylacetate 3-monooxygenase oxygenase component					1.74417		0.802541	0.0010028	0.00152063	0.000985997	0.00116981	7	0.00163858	0.001506	0.00168714	0.00161057	7			0.00119524	0.00119524	3	0.00436662	0.00172573	0.00233498	0.00280911	9
Q5A_014195	No classification	No classification	No classification	Selenide, water dikinase					1.78682		0.837393	0.00190364	0.00108174	0.00228468	0.00175669	3	0.00118711	0.00207232		0.00162971	4	0.00181806	0.00408768	0.00273671	0.00288082	6	0.00277725	0.00390581	0.00205295	0.002912	7
Q5A_011805	Metabolism	Purines, pyrimidines, nucleosides, and nucleotides	Other	Xanthine dehydrogenase molybdenum-binding subunit					1.79842		0.846727	0.00185118	0.00123822	0.000936991	0.00134213	6	0.00148121	0.000776615	0.00185067	0.0013695	6		0.00237389	0.000665428	0.00151966	2	0.00359629	0.00175216	0.00204032	0.00246292	9
Q5A_011925	Metabolism	Energy metabolism	Electron transport	Fructose dehydrogenase cytochrome subunit					1.81544		0.860316	0.0158954	0.00815311	0.00276429	0.00893761	3	0.00312269	0.00482544		0.00397407	5	0.00257252	0.0025352	0.00360254	0.00290342	9	0.00203251	0.0149959	0.00461555	0.00721467	7
Q5A_010700	Genetic information processing	Protein fate	Degradation of proteins, peptides, and glycopeptides	Protease HtpX					1.84127		0.880702		0.0023173		0.0023173	1	0.000974881	0.00166516		0.00132002	4	0.00199538	0.00090192	0.000384993	0.0010941	5	0.00469667	0.00168719	0.000907684	0.00243051	6
Q5A_012240	No classification	No classification	No classification	hypothetical protein					1.85411		0.89073					off	0.00104785	0.000900423		0.000974138	5	0.000651664	0.00478031	0.00169518	0.00237572	5	0.00264167	0.00131973	0.00145709	0.00180616	7
Q5A_002660	No classification	No classification	No classification	2-keto-3-deoxy-L-fuconate dehydrogenase					1.90234		0.927774	0.00164497	0.000948351	0.00171133	0.00143488	6	0.00146207	0.00119756		0.00132982	5			0.00183038	0.00183038	3	0.00235325	0.00296365	0.00227239	0.00252977	7
Q5A_024235	Metabolism	Central intermediary metabolism	Other	Quercetin 2,3-dioxygenase					1.99227		0.994413	0.00468408	0.00223122		0.00345765	3	0.00281956	0.00264547	0.00274076	0.00273526	5	0.00171137	0.00125803	0.00206853	0.00167931	9	0.00630715	0.00522311	0.0048179	0.00544939	8
Q5A_001750	Genetic information processing	Protein synthesis	tRNA and rRNA base modification	23S rRNA (guanosine-2'-O-)-methyltransferase RlmB					2.15419		1.10715	0.00442613	0.000912794		0.00266946	3	0.00248385	0.00168285		0.00208335	4	0.000651391	0.00195167	0.00336509	0.00198938	8	0.00646474	0.00515744	0.00184164	0.00448794	8
Q5A_011800	Metabolism	Purines, pyrimidines, nucleosides, and nucleotides	Other	4-hydroxybenzoyl-CoA reductase subunit gamma					2.43759		1.28546			0.00154375	0.00154375	3	0.00136966	0.000688635		0.00102915	6	0.00241038	0.00211686	0.0014249	0.00198405	7	0.00310589	0.00198164	0.00243839	0.00250864	7
Q5A_006020	Cell structure	Cell envelope	Biosynthesis and degradation of surface polysaccharides and lipopolysaccharides	LPS-assembly lipoprotein LptE					2.45208		1.29401			0.0012545	0.0012545	2	0.0014814	0.00123041		0.0013559	4		0.00152118	0.00210628	0.00181373	6	0.0035932		0.00305636	0.00332478	5
Q5A_000980	Cellular processes	Cellular processes	Cell division	Cell division protein FtsX					2.50869		1.32693			0.00442936	0.00442936	1	0.00100553	0.00151205	0.003489	0.00200219	4	0.00185259	0.00155621		0.0017044	4	0.0136639	0.000815867	0.000588913	0.00502288	5
Q5A_014855	Metabolism	Central intermediary metabolism	Other	Quercetin 2,3-dioxygenase					2.86371		1.51789		0.00216074	0.0011783	0.00166952	2	0.00121354	0.00109903		0.00115628	4	0.0011129		0.00114648	0.00112969	4	0.00346046	0.00316207		0.00331126	4
Q5A_022670	Cellular processes	Cellular processes	Cell division	Cell division protein ZapE					3.00196		1.58591		0.00271125	0.00204477	0.00237801	3	0.00183028	0.00212631		0.00197829	4	0.00363483	0.00393361	0.00247044	0.00334629	5	0.00414717	0.00888214	0.00478698	0.00593876	5
Q5A_003310	Cell structure	Cell envelope	Biosynthesis and degradation of murein sacculus and peptidoglycan	D-alanine--D-alanine ligase					3.23898		1.69554		0.00170075	0.000989901	0.00134533	3	0.000658007	0.00103871		0.000848357	4	0.00187867	0.00122553	0.00314258	0.00208226	7	0.00474861		0.000747018	0.00274781	4
Q5A_011975	Metabolism	Amino acid biosynthesis	Serine family	Cysteine synthase B				2.71763		1.44235			0.00102215	0.00146699	0.00124457	5		0.000808802		0.000808802	2	0.00321237	0.00276744	0.00416705	0.00338229	9		0.00186952	0.000982293	0.00142591	4
Q5A_021285	Genetic information processing	Protein synthesis	tRNA and rRNA base modification	Ribosomal RNA small subunit methyltransferase E				2.18932		1.13049			0.00475748	0.000551948	0.00265472	4	0.000699486	0.00692757		0.00381353	3	0.0129459	0.00118681	0.00330338	0.00581203	4		0.004003	0.00631281	0.0051579	5
Q5A_007115	Metabolism	Central intermediary metabolism	Nitrogen metabolism	Acetyl-/propionyl-coenzyme A carboxylase alpha chain				2.12611		1.08822		0.000480478	0.00139237	0.00159032	0.00115439	6					off	0.00123367	0.00352026	0.00260917	0.00245437	9		0.00233045	0.00189862	0.00211454	5
Q5A_024300	Metabolism	Energy metabolism	Amino acids and amines	Putative 3-oxopropanoate dehydrogenase				2.03343		1.02391			0.00257323	0.00193365	0.00225344	6	0.00194948	0.0016949		0.00182219	3	0.00773388	0.00259554	0.00341721	0.00458221	9	0.00362474	0.00427295	0.00173992	0.00321254	6
Q5A_023570	Genetic information processing	Protein fate	Protein and peptide secretion and trafficking	Protein translocase subunit SecY				1.98471		0.988926		0.00422499	0.00399357	0.00326157	0.00382671	5	0.00608298	0.0110035		0.00854326	3	0.00899779	0.00479664	0.00899027	0.0075949	7			0.00399112	0.00399112	3
Q5A_011405	No classification	No classification	No classification	hypothetical protein				1.95725		0.968827			0.00125277	0.000818277	0.00103552	4	0.00159199		0.00169154	0.00164176	3	0.00109719	0.00205535	0.00292778	0.00202677	8	0.00373196	0.00146031	0.0016067	0.00226632	9
Q5A_003685	Genetic information processing	DNA metabolism	DNA replication, recombination, and repair	Nicotinamide-nucleotide amidohydrolase PncC				1.9139		0.936517			0.000802781	0.00129941	0.0010511	4	0.00251829	0.00153224		0.00202526	4		0.00233983	0.00168356	0.0020117	4		0.0017949	0.00103047	0.00141268	3
Q5A_009410	Genetic information processing	Protein synthesis	tRNA and rRNA base modification	Ribosomal large subunit pseudouridine synthase C				1.78933		0.839417		0.000300985	0.000971385	0.00323257	0.00150165	4	0.00682265	0.000366395		0.00359452	3	0.00410871	0.00291404	0.00103807	0.00268694	4	0.0020037	0.00169778	0.0026897	0.00213039	6
Q5A_002650	No classification	No classification	No classification	D-alanyl-D-alanine-carboxypeptidase/endopeptidase AmpH				1.75501		0.811483		0.00144543	0.00063058	0.00155337	0.00120979	5	0.00117487			0.00117487	1	0.00257192	0.00151771	0.00227999	0.0021232	7			0.000979465	0.000979465	2
Q5A_000005	Genetic information processing	DNA metabolism	DNA replication, recombination, and repair	Chromosomal replication initiator protein DnaA				1.71972		0.78217			0.00267517	0.0031294	0.00290228	4	0.00179618	0.00143666		0.00161642	5	0.00838982	0.00374446	0.00283901	0.0049911	6	0.00238461			0.00238461	1
Q5A_008385	Genetic information processing	Protein fate	Protein and peptide secretion and trafficking	DNA translocase FtsK				1.68876		0.755964		0.000774619	0.00165172	0.00168767	0.00137134	6	0.000772113	0.0013059		0.00103901	3	0.00189428	0.00214126	0.00291203	0.00231586	8	0.00194049	0.00190255	0.00190275	0.00191527	8
Q5A_024785	Signal transduction	Regulatory functions	DNA interactions	HTH-type transcriptional repressor FabR				1.67178		0.741382			0.00136732	0.000754709	0.00106102	4	0.00134493	0.00183142		0.00158817	6	0.00170236	0.00225656	0.00136242	0.00177378	7		0.0007453	0.00164908	0.00119719	3
Q5A_021815	No classification	No classification	No classification	hypothetical protein				1.65083		0.723195			0.00175604	0.00372247	0.00273925	4		0.00368736		0.00368736	1	0.00264704	0.00235658	0.00856253	0.00452205	5		0.00137439		0.00137439	2
Q5A_004165	No classification	No classification	No classification	Biuret hydrolase				1.65047		0.722881			0.00112838	0.00135753	0.00124296	5					off	0.00280863	0.00202885	0.00131693	0.00205147	7	0.000769557	0.00117606	0.00148934	0.00114499	8
Q5A_017465	Metabolism	Energy metabolism	Electron transport	NADH-quinone oxidoreductase subunit I				1.63381		0.708242			0.00123866	0.000943147	0.0010909	4	0.000713583	0.000873735		0.000793659	4	0.00228967	0.00165708	0.00140024	0.00178233	8	0.00124986		0.000985128	0.0011175	2
Q5A_009345	No classification	No classification	No classification	NADPH dehydrogenase				1.53941		0.622378		0.00267252	0.00287033	0.00439592	0.00331292	6	0.000979271	0.00107495		0.00102711	3	0.00378354	0.0056472	0.00586911	0.00509995	9	0.0016391	0.00378798	0.00430327	0.00324345	7
Q5A_007925	Genetic information processing	Protein fate	Protein and peptide secretion and trafficking	Type I secretion system membrane fusion protein PrsE				1.53235		0.615743		0.00188631	0.00111347	0.00103145	0.00134374	5	0.000454639			0.000454639	2	0.00100683	0.00323816	0.00193224	0.00205908	8		0.00291956	0.00112022	0.00201989	6
Q5A_004245	Metabolism	Central intermediary metabolism	Sulfur metabolism	Haloacetate dehalogenase H-2				1.51544		0.599741			0.000288632	0.00154421	0.000916423	4	0.00216277	0.000695521		0.00142914	3	0.000880066	0.00171614	0.00157016	0.00138879	7	0.00181613	0.00176788	0.00210577	0.0018966	7
Q5A_008005	Metabolism	Amino acid biosynthesis	Histidine family	Phosphoribosyl-AMP cyclohydrolase				1.49782		0.582862		0.00227674	0.00356724	0.00460942	0.00348447	4	0.00416408			0.00416408	2	0.00559877	0.00496087	0.00509765	0.0052191	5		0.0034625	0.00435583	0.00390916	6
Q5A_016930	Cellular processes	Cellular processes	Biosynthesis of natural products	putative siderophore biosynthesis protein SbnA				1.48063		0.566212			0.000607136	0.000745079	0.000676107	4					off	0.000499154	0.000938636	0.00156541	0.00100107	7					off
Q5A_021810	No classification	No classification	No classification	Pyrroloquinoline-quinone synthase				1.47261		0.558373		0.00206652	0.0022288	0.000767486	0.0016876	7	0.00132052			0.00132052	1	0.00190594	0.00252115	0.00302843	0.00248517	9	0.00114707	0.00302763	0.00118631	0.001787	5
Q5A_021775	No classification	No classification	No classification	hypothetical protein				1.46782		0.553675			0.00130775	0.00110995	0.00120885	5		0.000765721		0.000765721	2	0.00137316	0.00216386	0.00178611	0.00177438	8	0.00226478	0.00129135	0.00157614	0.00171076	8
Q5A_023250	Signal transduction	Regulatory functions	Other	Zinc uptake regulation protein				1.45532		0.541335		0.00498228	0.000798724	0.00178169	0.0025209	4	0.00250202	0.000490971		0.0014965	3		0.00317096	0.00416645	0.00366871	4	0.0027523	0.0038714	0.00171233	0.00277868	7
Q5A_012050	No classification	No classification	No classification	hypothetical protein				1.4469		0.532961		0.000793127	0.00151361	0.000792944	0.00103323	5	0.00113232	0.000763415		0.000947866	5		0.00194215	0.00104779	0.00149497	6			0.00079853	0.00079853	3
Q5A_024435	No classification	No classification	No classification	NADP-specific glutamate dehydrogenase				1.42877		0.51477			0.0011903	0.0018426	0.00151645	4	0.00121694			0.00121694	1	0.00195808	0.00228478	0.00225711	0.00216666	8	0.00314142		0.00356948	0.00335545	3
Q5A_011240	No classification	No classification	No classification	N-ethylmaleimide reductase				1.42745		0.513442		0.00477731	0.0147712	0.0117626	0.010437	9		0.00211271		0.00211271	3	0.0162444	0.0178901	0.0105605	0.0148984	9	0.00106153	0.00196131	0.00430976	0.0024442	7
Q5A_019785	No classification	No classification	No classification	CDP-diacylglycerol--serine O-phosphatidyltransferase				1.39683		0.482157		0.00149821	0.00207042	0.00263405	0.00206756	5	0.00365822	0.00264459		0.00315141	3	0.00218501	0.00394391	0.00253516	0.00288803	7		0.00338558	0.0043622	0.00387389	5
Q5A_016665	Signal transduction	Regulatory functions	DNA interactions	HTH-type transcriptional regulator GltR				1.38563		0.470542			0.0022517	0.0016611	0.0019564	5	0.00127071	0.000677863		0.000974284	3	0.00172371	0.00309448	0.00331436	0.00271085	9	0.00231122	0.00109542	0.00149416	0.0016336	8
Q5A_001030	No classification	No classification	No classification	2-aminoadipate transaminase				1.36666		0.450657		0.00147637	0.004756	0.00427899	0.00350379	8	0.00258709	0.00194884		0.00226797	6	0.0053363	0.00447101	0.00455818	0.0047885	9			0.00193962	0.00193962	3
Q5A_007740	Metabolism	Biosynthesis of cofactors, prosthetic groups, and carriers	Folic acid	GTP cyclohydrolase 1				1.35741		0.44086			0.00118839	0.00187053	0.00152946	4					off	0.00214416	0.00200807		0.00207611	5			0.000224598	0.000224598	1
Q5A_024665	Metabolism	Amino acid biosynthesis	Pyruvate family	L-threonine dehydratase biosynthetic IlvA				1.32748		0.408691		0.00247126	0.00564663	0.00321642	0.0037781	6		0.00107979		0.00107979	2	0.00443949	0.00459211	0.00601447	0.00501536	9	0.00720326		0.00494551	0.00607438	4
Q5A_001335	Metabolism	Biosynthesis of cofactors, prosthetic groups, and carriers	Other	Thiazole synthase				1.31849		0.398884		0.00720817	0.00346743	0.00548871	0.00538811	7	0.00266628	0.000892475		0.00177938	3	0.00485966	0.00670013	0.00975266	0.00710415	9			0.00182823	0.00182823	3
Q5A_018160	Metabolism	Transport and binding proteins	Cations and iron carrying compounds	Periplasmic dipeptide transport protein				1.31462		0.394646		0.00186543	0.00195109	0.000571555	0.00146269	5		0.00064131		0.00064131	2	0.00225794	0.00305319	0.000457523	0.00192288	6		0.000511736	0.00109495	0.000803344	4
Q5A_020005	Genetic information processing	Protein fate	Protein modification and repair	Methionine aminopeptidase				1.30388		0.382811			0.00405058	0.00228552	0.00316805	5	0.00176995	0.00331673		0.00254334	5	0.002532	0.00464228	0.00521799	0.00413076	8	0.001875			0.001875	1
Q5A_007910	No classification	No classification	No classification	hypothetical protein				1.30119		0.379835		0.00066555	0.00192204	0.000970061	0.00118588	4	0.000841019	0.00231011		0.00157557	4	0.00165799		0.00142814	0.00154306	4		0.00190707	0.0039213	0.00291419	3
Q5A_022360	No classification	No classification	No classification	Inorganic triphosphatase				1.23786		0.307846		0.00681538	0.00260285	0.00114291	0.00352038	7	0.00137085	0.00781418		0.00459251	3	0.00217023	0.00318647	0.00771648	0.00435773	9	0.00425369	0.00274521	0.0133113	0.00677008	8
Q5A_015820	Cellular processes	Cellular processes	Detoxification	Arsenate reductase				1.23515		0.304684			0.00134567	0.0015666	0.00145613	4	0.00136454	0.00271247		0.0020385	2	0.00241055	0.0015468	0.00143827	0.00179854	4	0.00452763		0.000854623	0.00269113	4
Q5A_001355	Metabolism	Biosynthesis of cofactors, prosthetic groups, and carriers	Thiamine	Phosphomethylpyrimidine synthase				1.215		0.280956			0.00100187	0.00147736	0.00123961	4		0.000335806		0.000335806	1	0.00133458	0.0014687	0.0017151	0.00150613	7					off
Q5A_004210	No classification	No classification	No classification	Hydantoin utilization protein C				1.21346		0.279126		0.000633042	0.00142447	0.00119498	0.00108416	5					off	0.00085854	0.00170207	0.00138615	0.00131559	9	0.000883938	0.00169912	0.00162175	0.0014016	7
Q5A_004515	No classification	No classification	No classification	hypothetical protein				1.2048		0.268799		0.00191271	0.00398396	0.00342148	0.00310605	6	0.000536368			0.000536368	1	0.00312256	0.0046361	0.00346788	0.00374218	9		0.00116198	0.0017022	0.00143209	4
Q5A_016320	No classification	No classification	No classification	Aminopyrimidine aminohydrolase				1.20359		0.26734		0.0051965	0.00457243	0.00659122	0.00545338	6	0.00260847	0.00171774		0.00216311	5	0.00836692	0.00471466	0.00660928	0.00656362	9			0.00396632	0.00396632	3
Q5A_001430	Metabolism	Transport and binding proteins	Carbohydrates, organic alcohols, and acids	Cation/acetate symporter ActP				1.19642		0.258725		0.00160126	0.00436566	0.00255123	0.00283939	5	0.00230332	0.00219322		0.00224827	2	0.00240376	0.00551762	0.00226992	0.0033971	7	0.00374109	0.00126493	0.00137033	0.00212545	7
Q5A_016560	Metabolism	Biosynthesis of cofactors, prosthetic groups, and carriers	Heme, porphyrin, and cobalamin	NADH dehydrogenase				1.17196		0.228919		0.0103803	0.0176058	0.0165414	0.0148425	7	0.00201402	0.00263884		0.00232643	5	0.0211267	0.0135117	0.0175458	0.0173947	9			0.00495242	0.00495242	3
Q5A_020785	No classification	No classification	No classification	L-lysine 2,3-aminomutase				1.16041		0.214639			0.0022956	0.00179989	0.00204774	4					off	0.00165603	0.00189822	0.00357444	0.00237623	9	0.0012981			0.0012981	1
Q5A_024010	Genetic information processing	DNA metabolism	DNA replication, recombination, and repair	ADP compounds hydrolase NudE				1.14722		0.198139			0.00205211	0.00203072	0.00204141	4	0.00205228	0.00177266		0.00191247	3	0.0019714	0.00219434	0.00286009	0.00234195	8		0.00175219	0.0019966	0.00187439	5
Q5A_002750	Genetic information processing	Protein fate	Protein modification and repair	Ribosomal RNA small subunit methyltransferase C				1.12451		0.169295			0.001895	0.00346105	0.00267803	4	0.00269401	0.00198614		0.00234007	6	0.00389988	0.00313386	0.00200066	0.00301146	9			0.00141257	0.00141257	3
Q5A_014340	Metabolism	Biosynthesis of cofactors, prosthetic groups, and carriers	Thiamine	D-amino acid dehydrogenase				1.08155		0.113097			0.00112353	0.00118715	0.00115534	5	0.00132553	0.00120036		0.00126294	3	0.00191032	0.000440527	0.00139782	0.00124956	7	0.00127933	0.00142846	0.000943071	0.00121695	6
Q5A_019355	Genetic information processing	Transcription	RNA processing	Ribonuclease 3				1.07682		0.106772		0.00209494	0.00116656	0.00140102	0.00155417	7	0.000461605	0.000532187		0.000496896	3	0.00133543	0.00163732	0.00204793	0.00167356	9	0.000649106	0.00122595	0.0018793	0.00125145	7
Q5A_017520	No classification	No classification	No classification	5'-deoxynucleotidase YfbR				1.07427		0.103352		0.00209885	0.000877171	0.00168867	0.0015549	4	0.00212722			0.00212722	2		0.00179598	0.00154477	0.00167038	5			0.00117653	0.00117653	3
Q5A_008095	Metabolism	Amino acid biosynthesis	Aspartate family	Cystathionine beta-lyase				1.0721		0.10044		0.00160675	0.00221124	0.00286646	0.00222815	6	0.0033909	0.00249571		0.00294331	5	0.00177117	0.00265999	0.00273524	0.0023888	9			0.00465877	0.00465877	3
Q5A_001350	Metabolism	Biosynthesis of cofactors, prosthetic groups, and carriers	Thiamine	Thiamine-phosphate synthase				1.06306		0.0882271		0.00380559	0.00969363	0.00646226	0.00665383	7	0.00355403	0.00561219		0.00458311	6	0.00861909	0.00537054	0.00723067	0.00707344	9			0.00333381	0.00333381	3
Q5A_023975	Metabolism	Purines, pyrimidines, nucleosides, and nucleotides	Nucleotide and nucleoside interconversions	Shikimate kinase 1				1.06011		0.0842178		0.00488043	0.00171897	0.00207268	0.00289069	6	0.00373643	0.00439902		0.00406773	3	0.00314081	0.00289478	0.0031578	0.00306446	7	0.000857954	0.00315583	0.00331828	0.00244402	5
Q5A_020915	No classification	No classification	No classification	Small-conductance mechanosensitive channel				1.06005		0.0841295		0.0035459	0.00500388	0.00523831	0.00459603	7	0.00434204	0.00580918		0.00507561	6		0.00497562	0.00476841	0.00487201	6			0.0054696	0.0054696	3
Q5A_012035	No classification	No classification	No classification	hypothetical protein				1.04969		0.0699621		0.00301323	0.00674206	0.00374732	0.00450087	8	0.0031498	0.0027521		0.00295095	6	0.00254044	0.00601482	0.00561828	0.00472451	9			0.00246109	0.00246109	3
Q5A_017515	No classification	No classification	No classification	Glutamate-pyruvate aminotransferase AlaA				1.03086		0.0438443			0.00303278	0.00193852	0.00248565	5		0.00134548		0.00134548	2	0.00209232	0.00310247	0.00249225	0.00256235	9		0.00611107	0.000999718	0.00355539	3
Q5A_019165	Genetic information processing	Protein fate	Protein folding and stabilization	Co-chaperone protein HscB				1.02768		0.0393886			0.00115784	0.00165707	0.00140746	4	0.000877357			0.000877357	1	0.00153572	0.00130761	0.00149591	0.00144641	7	0.00128032	0.000732971	0.00197785	0.00133038	5
Q5A_003625	Genetic information processing	Protein synthesis	tRNA and rRNA base modification	tRNA pseudouridine synthase D				1.01698		0.0242973			0.00194363	0.000946681	0.00144515	4		0.00116576		0.00116576	2	0.000753004	0.00150661	0.00214948	0.0014697	7		0.000647009	0.00110822	0.000877613	5
Q5A_001655	Genetic information processing	Protein synthesis	Translation factors	Putative ribosome biogenesis GTPase RsgA				0.997419		-0.00372777		0.00151683	0.00430312	0.00128843	0.00236946	5	0.00125266	0.00209594		0.0016743	5	0.00058555	0.00324101	0.00326348	0.00236335	8		0.00129355	0.00236974	0.00183165	2
Q5A_018475	Signal transduction	Signal transduction	Two-component systems	Nitrate/nitrite response regulator protein NarL				0.98698		-0.0189073		0.00108156	0.00258627	0.00222889	0.00196557	6	0.0021313	0.00219855		0.00216493	6	0.00225762	0.00147909	0.00208323	0.00193998	8			0.00120752	0.00120752	3
Q5A_001365	Genetic information processing	DNA metabolism	DNA replication, recombination, and repair	NADH pyrophosphatase				0.970947		-0.0425356			0.000969286	0.00157586	0.00127257	4	0.000320429	0.000500324		0.000410376	2	0.0010851	0.00164498	0.000976715	0.0012356	7			0.00116622	0.00116622	3
Q5A_014210	Metabolism	Energy metabolism	Amino acids and amines	L-asparaginase 1				0.968689		-0.0458945			0.00237356	0.00226439	0.00231897	5	0.00205719	0.00233923		0.00219821	4	0.00286475	0.00175903	0.00211531	0.00224636	8	0.000901416			0.000901416	1
Q5A_007175	No classification	No classification	No classification	3-mercaptopyruvate sulfurtransferase				0.965399		-0.050803			0.00397341	0.0013847	0.00267906	4		0.00198057		0.00198057	3	0.00183819	0.0028236	0.00309729	0.00258636	6			0.00201304	0.00201304	2
Q5A_019380	Signal transduction	Regulatory functions	Protein interactions	Sigma-E factor regulatory protein RseB				0.964855		-0.0516158			0.001834	0.000474346	0.00115417	4		0.00130372		0.00130372	1	0.000551021		0.0016762	0.00111361	4		0.000565124		0.000565124	1
Q5A_018480	No classification	No classification	No classification	hypothetical protein				0.963997		-0.0528997		0.00221956	0.00751656	0.00214607	0.00396073	5	0.00202427	0.00259735		0.00231081	3	0.00229322	0.00460109	0.00456008	0.00381813	7		0.000783701	0.00316926	0.00197648	4
Q5A_017510	Signal transduction	Regulatory functions	DNA interactions	Hydrogen peroxide-inducible genes activator				0.938161		-0.0920926			0.00255508	0.00140153	0.00197831	5	0.00232746	0.00321152		0.00276949	4	0.00115263	0.0018638	0.00255148	0.00185597	7			0.0020873	0.0020873	3
Q5A_022295	Signal transduction	Regulatory functions	Other	PTS-dependent dihydroxyacetone kinase, phosphotransferase subunit DhaM				0.925266		-0.11206			0.00130907	0.00138186	0.00134546	5	0.00214344			0.00214344	3	0.00144232	0.000934105	0.00135831	0.00124491	6	0.0017269	0.00398658	0.00156405	0.00242584	7
Q5A_004235	Metabolism	Amino acid biosynthesis	Aspartate family	Methionine aminotransferase				0.924598		-0.113102			0.00265646	0.00273759	0.00269702	5	0.00116956			0.00116956	1	0.00276805	0.00185599	0.00285695	0.00249366	8	0.00547132	0.00289792	0.00169316	0.00335413	4
Q5A_011915	No classification	No classification	No classification	Isoquinoline 1-oxidoreductase subunit beta				0.915758		-0.126962		0.00126442	0.00252191	0.00183995	0.00187543	4	0.00226895	0.00124263		0.00175579	2		0.00158307	0.00185181	0.00171744	5		0.0026747	0.00178738	0.00223104	5
Q5A_013300	No classification	No classification	No classification	hypothetical protein				0.915427		-0.127483		0.00156248	0.00216909	0.00289825	0.00220994	5	0.00555962	0.00171689		0.00363826	4	0.00204361	0.00247565	0.00154985	0.00202304	6			0.002714	0.002714	3
Q5A_009885	Cell structure	Cell envelope	Other	D-methionine-binding lipoprotein MetQ				0.912246		-0.132506		0.00117146	0.000428567	0.0011908	0.000930277	4	0.00032007	0.00117678		0.000748427	3	0.000262697	0.00114818	0.00113505	0.000848641	6		0.0067264	0.00172842	0.00422741	5
Q5A_003430	Metabolism	Purines, pyrimidines, nucleosides, and nucleotides	Nucleotide and nucleoside interconversions	Deoxyguanosinetriphosphate triphosphohydrolase				0.908414		-0.138578		0.000867867	0.00260162	0.00183771	0.00176907	5	0.00216002	0.00114653		0.00165328	3	0.0023388	0.0011508	0.00133154	0.00160704	7	0.00120469	0.00159199	0.00258171	0.00179279	7
Q5A_007340	Genetic information processing	Protein synthesis	Ribosomal proteins: synthesis and modification	Acetyltransferase YpeA				0.892099		-0.164724		0.00149468	0.00289614	0.00270774	0.00236619	4	0.00117908			0.00117908	2	0.00205827	0.000746513	0.00352783	0.00211087	6			0.00226347	0.00226347	3
Q5A_023475	Metabolism	Energy metabolism	Other	Carnitine operon protein CaiE				0.884887		-0.176434			0.0016663	0.00261718	0.00214174	4	0.00127345	0.000760538		0.00101699	5	0.00279008	0.0015137	0.00138181	0.0018952	7			0.00115228	0.00115228	1
Q5A_004705	Metabolism	Energy metabolism	Glycolysis/gluconeogenesis	putative fructose-bisphosphate aldolase				0.883073		-0.179396		0.00411425	0.00610353	0.00368144	0.00463307	6	0.00165627	0.00473382		0.00319505	5	0.00361365	0.00304456	0.00561581	0.00409134	9	0.000562071	0.00151073	0.000888675	0.000987159	3
Q5A_014245	No classification	No classification	No classification	MltA-interacting protein				0.872664		-0.196502		0.00234799	0.00466528	0.00221969	0.00307765	5	0.00217249	0.00302997		0.00260123	5	0.00335017	0.00206732	0.00263978	0.00268576	8			0.00224553	0.00224553	3
Q5A_000120	Genetic information processing	DNA metabolism	DNA replication, recombination, and repair	DNA-3-methyladenine glycosylase 1				0.849495		-0.235322		0.00322239	0.00445803	0.00214605	0.00327549	4	0.00180061	0.00246393	0.00886766	0.0043774	3	0.00217109	0.00360701	0.00256945	0.00278252	5	0.00342127	0.00348577	0.00228134	0.00306279	5
Q5A_023970	Metabolism	Amino acid biosynthesis	Aromatic amino acid family	3-dehydroquinate synthase				0.848766		-0.236561		0.00378457	0.00439219	0.0055085	0.00456175	8	0.00303468	0.00161456		0.00232462	5	0.00236327	0.00487879	0.00437352	0.00387186	9			0.00304042	0.00304042	3
Q5A_016915	No classification	No classification	No classification	Linear gramicidin synthase subunit D				0.847925		-0.237992		0.00366253	0.00650173	0.00767397	0.00594608	8	0.00063336	0.000845241		0.0007393	5	0.0042125	0.00559271	0.00532027	0.00504182	9	0.00191316		0.00204057	0.00197687	3
Q5A_001345	Metabolism	Biosynthesis of cofactors, prosthetic groups, and carriers	Thiamine	Sulfur carrier protein ThiS adenylyltransferase				0.838237		-0.254571		0.00618864	0.00453969	0.00589457	0.00554096	7	0.00121349	0.00163468		0.00142408	4	0.00275619	0.00584135	0.00533637	0.00464464	9			0.000964769	0.000964769	2
Q5A_024250	Metabolism	Energy metabolism	Sugars	Inosose dehydratase				0.822277		-0.282304			0.00110115	0.000826363	0.000963757	4	0.00137372	0.000446678		0.000910199	3	0.000418896	0.000966721	0.000991807	0.000792475	5	0.00151997	0.000944858	0.000771594	0.00107881	3
Q5A_001250	Metabolism	Biosynthesis of cofactors, prosthetic groups, and carriers	Pantothenate and coenzyme A	Pantothenate kinase				0.811589		-0.301178			0.00140003	0.00182063	0.00161033	4	0.00111887	0.000824408		0.000971639	3	0.000619131	0.00175172	0.00154994	0.00130693	9			0.000936584	0.000936584	1
Q5A_008170	Metabolism	Energy metabolism	Electron transport	Glutaredoxin-1				0.787473		-0.344697		0.00783002	0.0080354	0.00597024	0.00727855	7	0.000607853	0.00176163		0.00118474	4	0.00673781	0.00490355	0.00555364	0.00573167	9					off
Q5A_012975	Metabolism	Energy metabolism	Biosynthesis and degradation of polysaccharides	6-phospho-beta-glucosidase BglA				0.786025		-0.347353			0.00130884	0.00143437	0.00137161	4	0.00165479	0.00231488		0.00198483	5	0.00109443		0.00106181	0.00107812	4			0.00417206	0.00417206	2
Q5A_005795	Metabolism	Fatty acid and phospholipid metabolism	Biosynthesis	3-oxoacyl-[acyl-carrier-protein] synthase 2				0.782387		-0.354046			0.00085441	0.00234436	0.00159938	4					off	0.000684502	0.00232681	0.000742695	0.00125134	6		0.000334631		0.000334631	1
Q5A_021190	Metabolism	Transport and binding proteins	Amino acids, peptides and amines	Lipoprotein OutS				0.76654		-0.383567			0.002565	0.0028156	0.0026903	5	0.00278482	0.00121901		0.00200192	3	0.00121538	0.00236777	0.00260352	0.00206222	7	0.00368325	0.00410979	0.00289604	0.00356303	8
Q5A_022450	Metabolism	Central intermediary metabolism	Other	4-aminobutyrate aminotransferase PuuE				0.756086		-0.403378		0.00409183	0.00738304	0.00410849	0.00519445	7		0.00211051	0.00162714	0.00186883	3	0.00447281	0.00262466	0.00468489	0.00392745	8			0.00102376	0.00102376	1
Q5A_016950	No classification	No classification	No classification	hypothetical protein				0.752231		-0.410751			0.0166179	0.00315366	0.00988579	4	0.00286192	0.00578758		0.00432475	6		0.00359467	0.0112781	0.0074364	5		0.00757464	0.00735135	0.00746299	2
Q5A_006535	Metabolism	Transport and binding proteins	Carbohydrates, organic alcohols, and acids	putative ABC transporter ATP-binding protein YlmA				0.74724		-0.420357			0.001957	0.00125425	0.00160563	4		0.00285305		0.00285305	1	0.000319991	0.00125911	0.00202026	0.00119979	6	0.00201108	0.00101822	0.00107139	0.0013669	6
Q5A_008815	Genetic information processing	Protein fate	Protein and peptide secretion and trafficking	Major exported protein				0.729211		-0.455592		0.00144265		0.00133313	0.00138789	4					off	0.000500456		0.00152368	0.00101207	4					off
Q5A_022355	Metabolism	Central intermediary metabolism	Nitrogen metabolism	Glutamate-ammonia-ligase adenylyltransferase				0.719719		-0.474493		0.00234268	0.0064556	0.00555056	0.00478295	5	0.00320647	0.00337494		0.00329071	3		0.00318466	0.0037001	0.00344238	4	0.00194738	0.00194767	0.00415685	0.00268397	8
Q5A_021005	No classification	No classification	No classification	Metapyrocatechase				0.716732		-0.480493		0.00150315	0.0024401	0.00154339	0.00182888	7	0.000730736	0.000735037		0.000732886	2	0.00166128	0.00132894	0.000942229	0.00131082	8		0.00310407	0.00145137	0.00227772	6
Q5A_003885	No classification	No classification	No classification	hypothetical protein				0.705462		-0.503361		0.00262963	0.00532333	0.00130909	0.00308735	6	0.00239265	0.00153281		0.00196273	4	0.00148651	0.00251517	0.00253234	0.00217801	5			0.00286574	0.00286574	2
Q5A_006300	No classification	No classification	No classification	Putative GTP cyclohydrolase 1 type 2				0.67865		-0.559261			0.0124496	0.00652172	0.00948567	5	0.00493175	0.00797065		0.0064512	6	0.00768906		0.00518584	0.00643745	6			0.00355499	0.00355499	1
Q5A_014835	No classification	No classification	No classification	hypothetical protein				0.675289		-0.566423		0.00498752	0.00317728	0.00372458	0.00396313	5	0.00178539	0.00586864		0.00382702	3	0.00225518	0.00230346	0.00347013	0.00267626	4		0.00890693	0.00420522	0.00655608	4
Q5A_011815	Metabolism	Energy metabolism	Biosynthesis and degradation of polysaccharides	6-phospho-alpha-glucosidase				0.650928		-0.61943		0.00141754	0.00319622	0.00355495	0.0027229	7	0.00152755	0.001052		0.00128978	3	0.00197263	0.00121894	0.00212568	0.00177242	8	0.00652248	0.000874262	0.0017616	0.00305278	7
Q5A_022445	Metabolism	Central intermediary metabolism	Other	Succinate-semialdehyde dehydrogenase [NADP(+)] GabD				0.629799		-0.667037			0.00133097	0.00325322	0.00229209	4					off	0.0014762	0.00188534	0.000969138	0.00144356	8					off
Q5A_020120	Cell structure	Cell envelope	Biosynthesis and degradation of murein sacculus and peptidoglycan	N-acetylmuramoyl-L-alanine amidase AmiC				0.619759		-0.69022		0.00122125	0.00292974	0.00366876	0.00260658	4	0.000813364			0.000813364	1	0.00273951	0.000913257	0.0011936	0.00161546	7	0.000930909	0.00191986	0.00178015	0.00154364	7
Q5A_004580	No classification	No classification	No classification	hypothetical protein				0.619522		-0.690772		0.00830927	0.00816033	0.00667983	0.00771648	8					off	0.00531246	0.0059559	0.00307322	0.00478053	9		0.00169077	0.00120204	0.00144641	4
Q5A_006520	Metabolism	Energy metabolism	Sugars	Galactose-1-phosphate uridylyltransferase				0.609307		-0.71476			0.00130358	0.00354269	0.00242314	5	0.00152082	0.00199373		0.00175727	2	0.000777274	0.00277296	0.000879064	0.00147643	7	0.00361861	0.0168065	0.001673	0.00736603	5
Q5A_003915	Genetic information processing	Protein fate	Protein and peptide secretion and trafficking	Outer membrane protein assembly factor BamD				0.602093		-0.731942			0.0113887	0.00309537	0.00724203	4	0.000273398			0.000273398	2	0.00504429	0.00417332	0.00386352	0.00436038	7		0.00256354	0.00568484	0.00412419	4
Q5A_024700	No classification	No classification	No classification	hypothetical protein				0.591956		-0.756439		0.00100323	0.00609575	0.00346899	0.00352266	7	0.00130264	0.00154954		0.00142609	3	0.00104766	0.00189114	0.00331697	0.00208526	6			0.00178754	0.00178754	3
Q5A_014020	No classification	No classification	No classification	hypothetical protein				0.587544		-0.76723			0.0103229	0.00624369	0.00828329	5	0.00520788	0.00856508		0.00688648	4	0.00610721		0.00362639	0.0048668	4					off
Q5A_014400	Cellular processes	Cellular processes	Cell division	Cell division topological specificity factor				0.585506		-0.772243		0.00512826	0.00413905	0.00361243	0.00429325	6	0.0027058	0.00509164		0.00389872	6	0.00305531	0.00182769	0.00265818	0.00251372	8			0.00270503	0.00270503	3
Q5A_008560	Cellular processes	Cellular processes	Cell division	Chromosome partition protein MukF				0.577698		-0.791612		0.00141538	0.00340864	0.00190931	0.00224444	6	0.00198447	0.00164924		0.00181686	3	0.00200633	0.000905632	0.000977864	0.00129661	8		0.000584005	0.00138422	0.000984112	4
Q5A_007950	Cell structure	Cell envelope	Biosynthesis and degradation of surface polysaccharides and lipopolysaccharides	Mannose-1-phosphate guanylyltransferase 1				0.573201		-0.802886		0.00180072	0.0132059	0.00168653	0.00556438	8	0.00149836	0.00320194		0.00235015	6	0.00449486	0.00169789	0.00337577	0.00318951	8					off
Q5A_002775	Genetic information processing	Protein synthesis	Translation factors	Peptide chain release factor 3				0.571005		-0.808426			0.00476823	0.00171916	0.0032437	6	0.00098317	0.00139143		0.0011873	5	0.00166407	0.00170491	0.00218752	0.00185217	9					off
Q5A_024940	Metabolism	Energy metabolism	Other	Ferredoxin--NADP reductase				0.564643		-0.824589		0.00351867	0.00182519	0.00120081	0.00218156	5	0.00144146	0.00118369		0.00131258	3	0.000824596	0.00127665	0.00159416	0.0012318	8	0.000750026	0.00238048	0.00226761	0.00179937	7
Q5A_003475	Metabolism	Energy metabolism	Other	Glycerate 2-kinase				0.56036		-0.835575		0.00427891	0.00123191	0.00167585	0.00239556	5	0.00248753	0.0011126		0.00180007	3	0.00098813	0.0019514	0.00108758	0.00134237	5	0.00571373	0.00212325	0.00145214	0.00309638	8
Q5A_017570	Metabolism	Energy metabolism	Amino acids and amines	Disulfide-bond oxidoreductase YfcG				0.516976		-0.951832			0.0106879	0.00396739	0.00732766	5	0.00476726	0.00453309		0.00465018	6	0.00296774	0.00293938	0.00545756	0.00378822	7			0.00090615	0.00090615	1
Q5A_014515	Genetic information processing	DNA metabolism	DNA replication, recombination, and repair	Holliday junction ATP-dependent DNA helicase RuvA				0.496583		-1.00989			0.00571888	0.00294741	0.00433315	5	0.00311678	0.00221693		0.00266686	3	0.00195413	0.0021806	0.00232057	0.00215177	7		0.00274764	0.00287919	0.00281342	6
Q5A_021180	Metabolism	Purines, pyrimidines, nucleosides, and nucleotides	Salvage of nucleosides and nucleotides	Hypoxanthine phosphoribosyltransferase				0.488899		-1.03239		0.00379002	0.00515393	0.00234795	0.00376397	5	0.00290347	0.00293308		0.00291828	5	0.00177623	0.00170829	0.00203608	0.0018402	4			0.00278634	0.00278634	3
Q5A_018315	No classification	No classification	No classification	Acetyltransferase YpeA				0.475802		-1.07157			0.0125041	0.00665998	0.00958206	4	0.0049942	0.00510292		0.00504856	4		0.00368361	0.00543471	0.00455916	5					off
Q5A_015205	Metabolism	Transport and binding proteins	Cations and iron carrying compounds	Deferrochelatase/peroxidase EfeB				0.413775		-1.27308			0.00778125	0.00224154	0.00501139	4	0.00224765			0.00224765	3	0.00236585	0.00268859	0.00116633	0.00207359	6	0.00187677	0.00048422	0.00209277	0.00148459	8
Q5A_010335	No classification	No classification	No classification	hypothetical protein				0.405966		-1.30057		0.00616443	0.0143719	0.00811485	0.0095504	5		0.00970763		0.00970763	3	0.00180812	0.00369031	0.00613298	0.00387714	6		0.00624553	0.0128428	0.00954417	6
Q5A_005090	Metabolism	Fatty acid and phospholipid metabolism	Biosynthesis	2,5-dichloro-2,5-cyclohexadiene-1,4-diol dehydrogenase				0.354279		-1.49704			0.0108963	0.00177057	0.00633344	4					off	0.000949912	0.00347992	0.00230159	0.00224381	6			0.000463953	0.000463953	1
Q5A_021595	No classification	No classification	No classification	Monodechloroaminopyrrolnitrin synthase PrnB				0.346248		-1.53012			0.0117724	0.0174684	0.0146204	6	0.0104049	0.00638589		0.00839539	6	0.00370368	0.00710357	0.0043796	0.00506228	9			0.0196605	0.0196605	3
Q5A_018920	Metabolism	Biosynthesis of cofactors, prosthetic groups, and carriers	Thiamine	Hydroxymethylpyrimidine/phosphomethylpyrimidine kinase				0.317219		-1.65645			0.012703	0.00253735	0.00762019	4	0.00111973	0.00154284		0.00133129	5		0.00261213	0.0022224	0.00241727	5			0.00160635	0.00160635	1
Q5A_000620	Signal transduction	Regulatory functions	Small molecule interactions	Cyclic di-GMP-binding protein				0.289953		-1.78611		0.00118352	0.00421542	0.00965362	0.00501752	7	0.00161986	0.00387544		0.00274765	6	0.00173985	0.00102979	0.00159489	0.00145485	8	0.00127905		0.00128245	0.00128075	2
Q5A_004740	Genetic information processing	DNA metabolism	DNA replication, recombination, and repair	Nuclease SbcCD subunit C				0.165073		-2.59883		0.000943675	0.0208445	0.00988146	0.0105566	6	0.00133781	0.00633863		0.00383822	5	0.00169517	0.00231327	0.00121935	0.0017426	6		0.023373	0.0012896	0.0123313	3
Q5A_010395	Metabolism	Purines, pyrimidines, nucleosides, and nucleotides	Purine ribonucleotide biosynthesis	Gamma-glutamyl-gamma-aminobutyrate hydrolase PuuD									0.0053482	0.000490992	0.0029196	4	0.000689305	0.000851562		0.000770434	2					off					off
Q5A_002280	No classification	No classification	No classification	hypothetical protein												off					off	0.00178397	0.00194411	0.00120096	0.00164301	6					off
Q5A_005975	No classification	No classification	No classification	hypothetical protein												off					off	0.00243036	0.00445829	0.00276701	0.00321855	6					off
[truncated: 309 more rows]

## Sheet: info
Additional information for protein data provided in Table S3
column
[truncated: 26 more rows]
